# Supplementary material for: DNA methylation profiling in the Carolina Breast Cancer Study defines cancer subclasses differing in clinicopathologic characteristics and survival
Source: Breast Cancer Res. 2014 Oct 7;16:450. doi: 10.1186/s13058-014-0450-6 (PMC4303129; doi:10.1186/s13058-014-0450-6)
Supplement: Supplementary file 2 — Additional file 2: Table S1.: Nine hundred thirty-five CpG sites/probes evaluated for methylation. (XLSX 25 KB) [file 13058_2014_450_MOESM2_ESM.xlsx]

## Sheet: Sheet1
Table S1. 935 CpG sites/probes evaluated for methylation after filtering
AATK_E63_R
AATK_P519_R
AATK_P709_R
ABCA1_P45_F
ABCG2_P178_R
ABCG2_P310_R
ABL1_P53_F
ABO_E110_F
ABO_P312_F
ACTG2_P346_F
ACVR1_E328_R
ACVR1_P983_F
ACVR1C_P363_F
ACVR2B_P676_F
ADAMTS12_E52_R
ADAMTS12_P250_R
ADCYAP1_P398_F
ADCYAP1_P455_R
AFF3_P122_F
AGTR1_P41_F
AGXT_E115_R
ALK_E183_R
ALOX12_E85_R
ALOX12_P223_R
ALPL_P278_F
APBA1_E99_R
APBA2_P227_F
APBA2_P305_R
APC_E117_R
APC_P14_F
APC_P280_R
APOA1_P261_F
APP_P179_R
AR_P189_R
AR_P54_R
AREG_P217_R
ARHGAP9_P260_F
ARHGAP9_P518_R
ARHGDIB_P148_R
ASB4_P391_F
ASB4_P52_R
ASCL1_E24_F
ASCL2_E76_R
ASCL2_P360_F
ASCL2_P609_R
ATP10A_P147_F
ATP10A_P524_R
AXL_P223_R
BCAP31_P1072_F
BCAP31_P1131_F
BCL2L2_E172_F
BCL2L2_P280_F
BCL3_E71_F
BCL6_P248_R
BCR_P346_F
BCR_P422_F
BDNF_E19_R
BGN_E282_R
BGN_P333_R
BIRC4_P122_R
BIRC4_P500_F
BLK_P668_R
BMP2_E48_R
BMP2_P1201_F
BMP3_E147_F
BMP3_P56_R
BMP4_P123_R
BMP4_P199_R
BMP6_P163_F
BMP6_P398_F
BMPR1A_E88_F
BMPR2_P1271_F
BRCA1_P835_R
BTK_E64_R
BTK_P105_F
C4B_E171_F
C4B_P191_F
CALCA_E174_R
CAPG_E228_F
CARD15_P302_R
CASP2_P192_F
CASP8_E474_F
CAV1_P130_R
CAV1_P169_F
CAV2_E33_R
CCKAR_P270_F
CCL3_E53_R
CCNA1_E7_F
CCNA1_P216_F
CCND1_P343_R
CCND2_P887_F
CCND2_P898_R
CD1A_P414_R
CD2_P68_F
CD34_E20_R
CD34_P339_R
CD34_P780_R
CD44_E26_F
CD44_P87_F
CD81_P211_F
CD81_P272_R
CD82_P557_R
CD86_P3_F
CD9_P504_F
CD9_P585_R
CDH1_P45_F
CDH11_E102_R
CDH11_P203_R
CDH13_E102_F
CDH13_P88_F
CDH17_E31_F
CDH17_P376_F
CDH3_E100_R
CDK10_P199_R
CDK6_P291_R
CDKN1A_P242_F
CDKN1B_P1161_F
CDKN1C_P6_R
CDKN1C_P626_F
CDKN2B_seq_50_S294_F
CDM_seq_21_S260_R
CFTR_P115_F
CFTR_P372_R
CHD2_P667_F
CHGA_E52_F
CHI3L2_E10_F
CHI3L2_P226_F
CLK1_P538_F
COL18A1_P365_R
COL18A1_P494_R
COL1A1_P117_R
COL1A1_P5_F
COL1A2_E299_F
COL1A2_P407_R
COL4A3_P545_F
COL6A1_P283_F
COL6A1_P425_F
COMT_E401_F
CPA4_E20_F
CPA4_P961_R
CREB1_P819_F
CREBBP_P712_R
CRIP1_P274_F
CRIP1_P874_R
CRK_P721_F
CSF1_P339_F
CSF2_P605_F
CSF3_P309_R
CSPG2_E38_F
CTAG1B_P4_R
CTAG1B_P77_F
CTGF_P693_R
CTNNB1_P757_F
CTSL_P264_R
CXCL9_E268_R
CYP1B1_E83_R
CYP1B1_P212_F
CYP2E1_E53_R
CYP2E1_P416_F
DAB2IP_E18_R
DAB2IP_P9_F
DAPK1_E46_R
DAPK1_P10_F
DBC1_E204_F
DBC1_P351_R
DCC_P471_R
DDIT3_P1313_R
DDR1_P332_R
DDR2_E331_F
DDR2_P743_R
DES_E228_R
DES_P1006_R
DIO3_E230_R
DKC1_E101_F
DKC1_P276_F
DKFZP564O0823_E45_F
DLC1_E276_F
DLC1_P695_F
DLC1_P88_R
DLG3_E340_F
DLG3_P62_R
DLK1_E227_R
DLL1_P386_F
DLL1_P832_F
DMP1_E194_F
DMP1_P134_F
DNAJC15_P65_F
DNASE1L1_E178_R
DNASE1L1_P108_F
DNASE1L1_P39_R
DNMT2_P199_F
DNMT3B_P352_R
DSC2_E90_F
DSC2_P407_R
DSG1_E292_F
DSG1_P159_R
DSP_P36_F
DSP_P440_R
DST_E31_F
DST_P262_R
E2F5_P516_R
EFNB1_E69_F
EFNB1_P136_R
EFNB1_P17_F
EFNB3_E17_R
EGF_P242_R
EGFR_E295_R
EGR4_E70_F
EIF2AK2_E103_R
ELK1_E156_F
ELK1_P569_R
ELK1_P6_R
EMR3_E61_F
EMR3_P39_R
EPHA1_E46_R
EPHA1_P119_R
EPHA2_P203_F
EPHA2_P340_R
EPHA3_E156_R
EPHA3_P106_R
EPHA5_E158_R
EPHA5_P66_F
EPHA7_P205_R
EPHA8_P256_F
EPHA8_P456_R
EPHB1_E202_R
EPHB1_P503_F
EPHB3_E0_F
EPHB4_E476_R
EPHB4_P313_R
EPHB6_E342_F
EPHX1_P22_F
EPO_E244_R
EPO_P162_R
EPS8_E231_F
EPS8_P437_F
ER_seq_a1_S60_F
ERBB3_P870_R
ERCC6_P698_R
ERG_E28_F
ERN1_P809_R
ESR1_E298_R
ESR2_E66_F
ETS1_E253_R
ETS1_P559_R
ETS2_P684_F
ETV1_P235_F
ETV1_P515_F
EVI1_P30_R
EVI2A_E420_F
EVI2A_P94_R
EXT1_E197_F
EYA4_E277_F
EYA4_P508_F
EYA4_P794_F
F2R_P88_F
FABP3_E113_F
FANCA_P1006_R
FANCE_P356_R
FANCG_E207_R
FASTK_P257_F
FASTK_P598_R
FAT_P279_R
FAT_P973_R
FER_E119_F
FES_E34_R
FGF1_E5_F
FGF1_P357_R
FGF12_E61_R
FGF2_P229_F
FGF3_E198_R
FGF3_P171_R
FGF6_E294_F
FGF6_P139_R
FGF8_E183_F
FGF8_P473_F
FGF9_P1404_F
FGF9_P862_R
FGFR1_P204_F
FGFR3_P1152_R
FHL1_E229_R
FLI1_E29_F
FLJ20712_P984_R
FLT1_E444_F
FLT1_P615_R
FLT3_E326_R
FLT3_P302_F
FLT4_E206_F
FLT4_P180_R
FMR1_P62_R
FN1_E469_F
FN1_P229_R
FRK_P258_F
FRK_P36_F
FRZB_E186_R
FRZB_P406_F
FVT1_P225_F
FYN_P352_R
FZD9_E458_F
FZD9_P175_F
G6PD_E190_F
G6PD_P196_F
G6PD_P597_F
GABRA5_E44_R
GABRA5_P1016_F
GABRB3_E42_F
GADD45A_P737_R
GALR1_E52_F
GAS7_E148_F
GAS7_P622_R
GATA6_P726_F
GDF10_P95_R
GFAP_P1214_F
GFAP_P56_R
GFI1_E136_F
GFI1_P45_R
GJB2_E43_F
GJB2_P791_R
GLA_E98_R
GLA_P112_F
GLA_P343_R
GLI3_E148_R
GLI3_P453_R
GML_P281_R
GNAS_E58_F
GNAS_P86_F
GNMT_P197_F
GP1BB_E23_F
GP1BB_P278_R
GPC3_E72_F
GPC3_P235_R
GPR116_E328_R
GPR116_P850_F
GPX1_P194_F
GRB10_P260_F
GRB7_E71_R
GRB7_P160_R
GRPR_P200_R
GSTM1_P266_F
GSTM2_E153_F
GSTM2_P109_R
GSTM2_P453_R
GSTP1_seq_38_S153_R
GUCY2D_P48_R
GUCY2F_P255_F
HBII-13_E48_F
HBII-13_P991_R
HBII-52_P563_F
HBII-52_P659_F
HCK_P46_R
HCK_P858_F
HDAC5_E298_F
HDAC6_E102_F
HDAC6_P153_F
HDAC7A_P344_F
HDAC9_E38_F
HDAC9_P137_R
HFE_E273_R
HGF_P1293_R
HHIP_E94_F
HHIP_P578_R
HIC1_E151_F
HIC1_P565_R
HIC-1_seq_48_S103_R
HIC2_P498_F
HIC2_P528_R
HIF1A_P488_F
HLA-DOA_P191_R
HLA-DOA_P594_F
HLA-DPA1_P28_R
HLA-DPB1_E2_R
HLA-DPB1_P540_F
HLA-DQA2_E93_F
HLA-DRA_P77_R
HLA-F_E402_F
HLF_E192_F
HOXA11_E35_F
HOXA11_P698_F
HOXA11_P92_R
HOXA5_E187_F
HOXA5_P1324_F
HOXA5_P479_F
HOXA9_E252_R
HOXB13_E21_F
HOXB13_P17_R
HOXB2_P488_R
HOXB2_P99_F
HOXC6_P456_R
HOXC6_P585_R
HPN_P374_R
HPN_P823_F
HPSE_P29_F
HPSE_P93_F
HRASLS_E72_R
HRASLS_P353_R
HS3ST2_E145_R
HS3ST2_P546_F
HSD17B12_P97_F
HSPA2_P162_R
HTR1B_E232_R
HTR2A_E10_R
IAPP_E280_F
ICA1_P72_R
ICAM1_E242_F
ID1_P659_R
ID1_P880_F
IFNG_P459_R
IFNGR2_E164_F
IFNGR2_P377_R
IGF1_E394_F
IGF2_E134_R
IGF2_P1036_R
IGF2AS_E4_F
IGF2AS_P203_F
IGFBP1_E48_R
IGFBP1_P12_R
IGFBP3_P1035_F
IGFBP5_P9_R
IGFBP6_E47_F
IGFBP7_P297_F
IGFBP7_P371_F
IGSF4_P86_R
IGSF4C_P533_R
IHH_E186_F
IHH_P246_R
IHH_P529_F
IL11_P11_R
IL12B_E25_F
IL12B_P1453_F
IL12B_P392_R
IL13_E75_R
IL16_P93_R
IL17RB_E164_R
IL17RB_P788_R
IL1B_P582_R
IL1B_P829_F
IL2_P607_R
IL6_E168_F
IMPACT_P234_R
INHA_P1189_F
INS_P248_F
INSR_P1063_R
IPF1_P234_F
IPF1_P750_F
IRAK1_P455_R
IRAK3_E130_F
IRAK3_P13_F
IRAK3_P185_F
IRF5_E101_F
IRF7_P277_R
ISL1_E87_R
ISL1_P379_F
ISL1_P554_F
ITGA2_P26_R
ITGA6_P298_R
ITGA6_P718_R
ITGB1_P451_F
ITGB4_P517_F
ITK_E166_R
ITK_P114_F
ITPR2_P804_F
JAG1_P66_F
JAK2_P772_R
JAK3_E64_F
JAK3_P156_R
JUNB_P1149_R
KCNK4_E3_F
KCNK4_P171_R
KDR_E79_F
KIAA0125_E29_F
KIAA1804_P689_R
KIT_P367_R
KIT_P405_F
KLK10_P268_R
KLK11_P103_R
KLK11_P1290_F
KRT1_P798_R
KRT13_P341_R
KRT5_E196_R
KRT5_P308_F
LAMB1_E144_R
LAMC1_P808_F
LAT_E46_F
LCK_E28_F
LCN2_P141_R
LCN2_P86_R
LEFTY2_P561_F
LEFTY2_P719_F
LIF_P383_R
LIG3_P622_R
LIMK1_P709_R
LOX_P313_R
LOX_P71_F
LRRK1_P834_F
LTA_P214_R
LTB4R_P163_F
LY6G6E_P45_R
LYN_E353_F
LYN_P241_F
MAF_E77_R
MAF_P826_R
MAGEA1_E113_R
MAGEA1_P926_F
MAGEC3_E307_F
MAGEL2_E166_R
MAGEL2_P170_R
MALT1_P406_R
MAP2K6_E297_F
MAP2K6_P297_R
MAP3K1_E81_F
MAP3K8_P1036_F
MAP3K9_E17_R
MAPK12_P416_F
MAPK14_P327_R
MAPK9_P1175_F
MAS1_P469_R
MAS1_P657_R
MATK_P190_R
MBD2_P233_F
MC2R_E455_F
MC2R_P1025_F
MCAM_P265_R
MCC_E23_R
MCC_P196_R
MCF2_E195_F
MCF2_P1024_R
MCF2_P445_F
MCM2_P260_F
MCM6_E136_F
MDR1_seq_42_S300_R
MECP2_E90_R
MECP2_P398_R
MEG3_P235_F
MEST_E150_F
MEST_P62_R
MET_E333_F
MFAP4_P10_R
MFAP4_P197_F
MGMT_P272_R
MGMT_P281_F
MKRN3_E144_F
MKRN3_P108_F
MKRN4_E249_R
MKRN4_P1320_R
MLF1_E243_F
MLF1_P97_F
MLH1_P381_F
MLH3_P25_F
MLLT4_P1400_F
MME_E29_F
MMP10_E136_R
MMP14_P208_R
MMP19_E274_R
MMP19_P306_F
MMP2_E21_R
MMP2_P197_F
MMP2_P303_R
MMP3_P16_R
MMP3_P55_F
MMP7_E59_F
MMP7_P613_F
MMP9_P237_R
MOS_E60_R
MOS_P27_R
MOS_P746_F
MPL_P62_F
MPO_P883_R
MSH3_E3_F
MSH3_P13_R
MSSK1_seq_27_S45_F
MST1R_E42_R
MST1R_P392_F
MST1R_P87_R
MT1A_E13_R
MT1A_P49_R
MT1A_P600_F
MTA1_P478_F
MUC1_E18_R
MUC1_P191_F
MUSK_P308_F
MXI1_P1269_F
MXI1_P75_R
MYBL2_P211_F
MYBL2_P354_F
MYCL1_P502_R
MYCL2_E44_R
MYCL2_P19_F
MYCN_E77_R
MYH11_P236_R
MYLK_E132_R
MYOD1_E156_F
MYOD1_P50_F
NBL1_E205_R
NBL1_P24_F
NCL_P840_R
NDN_P1110_F
NEFL_E23_R
NEFL_P209_R
NEO1_P1067_F
NES_P239_R
NEU1_P745_F
NFKB1_P496_F
NGFB_E353_F
NGFB_P13_F
NGFR_E328_F
NOS2A_E117_R
NOTCH3_E403_F
NOTCH3_P198_R
NOTCH4_P938_F
NPR2_P1093_F
NPR2_P618_F
NPY_E31_R
NPY_P295_F
NPY_P91_F
NQO1_E74_R
NQO1_P345_R
NRG1_E74_F
NTRK2_P10_F
NTRK2_P395_R
NTRK3_E131_F
NTRK3_P636_R
NTRK3_P752_F
NTSR1_E109_F
NTSR1_P318_F
OAT_P465_F
ODC1_P424_F
OGG1_E400_F
ONECUT2_E96_F
ONECUT2_P315_R
OPCML_E219_R
OPCML_P71_F
OSM_P188_F
OSM_P34_F
p16_seq_47_S188_R
p16_seq_47_S85_F
P2RX7_E323_R
PADI4_E24_F
PADI4_P1011_R
PALM2-AKAP2_P183_R
PAX6_E129_F
PAX6_P1121_F
PAX6_P50_R
PCDH1_P264_F
PCTK1_E77_R
PDGFA_P78_F
PDGFB_E25_R
PDGFB_P719_F
PDGFRA_E125_F
PDGFRB_E195_R
PDGFRB_P273_F
PECAM1_P135_F
PEG10_P978_R
PEG3_E496_F
PENK_P447_R
PGF_E33_F
PGF_P320_F
PGR_E183_R
PHLDA2_E159_R
PI3_P1394_R
PIK3R1_P307_F
PITX2_P183_R
PKD2_P336_R
PLA2G2A_E268_F
PLAGL1_E68_R
PLAGL1_P236_R
PLAT_P80_F
PLAU_P176_R
PLS3_E70_F
PLS3_P94_R
PLSCR3_P751_R
PLXDC1_E71_F
PLXDC2_E337_F
PMP22_P975_F
PODXL_P1341_R
POMC_E254_F
POMC_P400_R
POMC_P53_F
PPARG_P693_F
PRDM2_P1340_R
PRKAR1A_P337_R
PRKCDBP_P352_R
PROK2_E0_F
PROK2_P390_F
PROM1_P44_R
PRSS1_E45_R
PRSS1_P1249_R
PRSS8_E134_R
PSCA_E359_F
PSCA_P135_F
PTCH2_E173_F
PTCH2_P37_F
PTCH2_P568_R
PTGS2_P308_F
PTHLH_E251_F
PTHLH_P757_F
PTHR1_E36_R
PTHR1_P170_R
PTHR1_P258_F
PTK6_E50_F
PTK7_E317_F
PTPN6_E171_R
PTPN6_P282_R
PTPRG_E40_R
PTPRH_P255_F
PTPRO_E56_F
PTPRO_P371_F
PURA_P928_R
PWCR1_P357_F
PXN_P308_F
PYCARD_E87_F
PYCARD_P150_F
PYCARD_P393_F
RAB32_E314_R
RAF1_P330_F
RAN_P581_R
RARA_E128_R
RARA_P1076_R
RARA_P176_R
RARB_E114_F
RARB_P60_F
RARRES1_E235_F
RARRES1_P426_R
RARRES1_P57_R
RASGRF1_E16_F
RASGRF1_P768_F
RASSF1_E116_F
RBL2_P250_R
RBP1_P150_F
RBP1_P426_R
RET_P717_F
RET_seq_53_S374_F
RET_seq_54_S260_F
RIPK3_P124_F
RIPK4_E166_F
RIPK4_P172_F
ROR1_P6_F
ROR2_E112_F
RUNX1T1_E145_R
RUNX3_E27_R
RUNX3_P247_F
RUNX3_P393_R
RYK_P493_F
S100A2_E36_R
S100A2_P1186_F
S100A4_E315_F
S100A4_P194_R
S100A4_P887_R
SCGB3A1_E55_R
SEMA3A_P343_F
SEMA3A_P658_R
SEMA3B_E96_F
SEMA3B_P110_R
SEMA3C_E49_R
SEMA3F_E333_R
SEPT5_P441_F
SEPT5_P464_R
SEPT9_P374_F
SEPT9_P58_R
SERPINA5_E69_F
SERPINA5_P156_F
SERPINB2_P939_F
SERPINB5_P19_R
SERPINE1_P519_F
SEZ6L_P249_F
SEZ6L_P299_F
SFN_E118_F
SFN_P248_F
SFRP1_E398_R
SFRP1_P157_F
SFTPA1_P421_F
SFTPB_P689_R
SFTPC_E13_F
SFTPD_E169_F
SGCE_E149_F
SGCE_P250_R
SH3BP2_E18_F
SH3BP2_P771_R
SHB_P691_R
SHH_E328_F
SIN3B_P514_R
SLC14A1_E295_F
SLC14A1_P369_R
SLC22A2_E271_R
SLC22A2_P109_F
SLC22A3_E122_R
SLC22A3_P528_F
SLC22A3_P634_F
SLC5A5_E60_F
SLC5A8_E60_R
SLC5A8_P38_R
SLC6A8_P409_F
SLC6A8_seq_28_S227_F
SLIT2_E111_R
SMARCA3_P109_R
SMARCA3_P17_R
SMO_E57_F
SMO_P455_R
SNCG_E119_F
SNCG_P53_F
SNCG_P98_R
SNRPN_E14_F
SNRPN_P230_R
SNRPN_seq_18_S99_F
SNURF_E256_R
SNURF_P2_R
SNURF_P78_F
SOD3_P225_F
SOX1_P1018_R
SOX1_P294_F
SOX17_P287_R
SOX17_P303_F
SOX2_P546_F
SPARC_E50_R
SPDEF_E116_R
SPDEF_P6_R
SPI1_E205_F
SPI1_P48_F
SRC_E100_R
STAT5A_E42_F
STK11_P295_R
STK23_E182_R
STK23_P24_F
SYBL1_E23_R
SYK_P584_F
TAL1_E122_F
TAL1_P594_F
TAL1_P817_F
TBX1_P520_F
TBX1_P885_R
TCF4_P317_F
TDG_E129_F
TDGF1_E53_R
TDGF1_P428_R
TEK_E75_F
TEK_P526_F
TERT_E20_F
TES_P182_F
TFAP2C_P765_F
TFDP1_P543_R
TFF1_P180_R
TFF2_P178_F
TFPI2_E141_F
TFPI2_P152_R
TGFB2_E226_R
TGFB3_E58_R
TGFBI_P173_F
TGFBI_P31_R
THBS2_E129_F
THBS2_P605_R
THPO_E483_F
THPO_P585_R
THY1_P149_R
THY1_P20_R
TIAM1_P188_R
TIE1_E66_R
TIMP1_E254_R
TIMP3_seq_7_S38_F
TJP2_P518_F
TMEFF1_E180_R
TMEFF2_E94_R
TMEFF2_P152_R
TMEM63A_E63_F
TMPRSS4_E83_F
TNC_P198_F
TNC_P57_F
TNF_P158_F
TNFRSF10A_P171_F
TNFRSF10A_P91_F
TNFRSF10B_P108_R
TNFRSF10C_P7_F
TNFRSF10D_E27_F
TNFRSF10D_P70_F
TNFSF10_E53_F
TNFSF10_P2_R
TNFSF8_E258_R
TNFSF8_P184_F
TNK1_P221_F
TNK1_P41_R
TPEF_seq_44_S36_F
TPEF_seq_44_S88_R
TRAF4_P372_F
TRIM29_E189_F
TRIM29_P135_F
TRIP6_E33_F
TRIP6_P1090_F
TRIP6_P1274_R
TRPM5_E87_F
TRPM5_P721_F
TRPM5_P979_F
TSG101_P257_R
TSP50_E21_R
TSP50_P137_F
TUBB3_E91_F
TUBB3_P721_R
TUSC3_E29_R
TWIST1_P44_R
TYRO3_P366_F
UGT1A1_E11_F
UGT1A1_P315_R
UNG_P170_F
USP29_P282_R
VAMP8_E7_F
VAMP8_P114_F
VAMP8_P241_F
VAV1_E9_F
VBP1_E127_F
VBP1_P12_R
VBP1_P194_F
VEGFB_P658_F
VIM_P343_R
VIM_P811_R
WNT1_E157_F
WNT1_P79_R
WNT10B_P823_R
WNT10B_P993_F
WNT5A_E43_F
WNT8B_E487_F
WRN_P969_F
WT1_E32_F
Xist_seq_80_S47_R
Xist_seq_80_S95_R
XPC_P226_R
ZAP70_P220_R
ZIM2_E110_F
ZIM2_P22_F
ZIM3_E203_F
ZIM3_P451_R
ZMYND10_E77_R
ZNF215_P129_R
ZNF215_P71_R
ZNF264_E48_R
ZNFN1A1_E102_F
ZNFN1A1_P179_F
ZP3_E90_F
ZP3_P220_F
