# Supplementary material for: DNA methylation profiling in the Carolina Breast Cancer Study defines cancer subclasses differing in clinicopathologic characteristics and survival
Source: Breast Cancer Res. 2014 Oct 7;16:450. doi: 10.1186/s13058-014-0450-6 (PMC4303129; doi:10.1186/s13058-014-0450-6)
Supplement: Supplementary file 3 — Additional file 3: Table S2.: One hundred sixty-seven most variant CpG sites. (XLSX 13 KB) [file 13058_2014_450_MOESM3_ESM.xlsx]

## Sheet: Sheet1
Table S2. 167 most variant CpG sites (sd>0.2) in CBCS breast tumor dataset
ADAMTS12_E52_R
ADAMTS12_P250_R
ADCYAP1_P398_F
ALOX12_P223_R
APC_P14_F
APC_P280_R
AR_P54_R
ASCL2_E76_R
ASCL2_P360_F
ASCL2_P609_R
ATP10A_P147_F
BCR_P346_F
BDNF_E19_R
BMP2_P1201_F
BMP4_P123_R
BMP4_P199_R
CALCA_E174_R
CAPG_E228_F
CCNA1_E7_F
CCNA1_P216_F
CCND2_P887_F
CCND2_P898_R
CD81_P211_F
CD9_P504_F
CDH13_E102_F
CDH13_P88_F
CHGA_E52_F
COL1A1_P117_R
COL1A1_P5_F
COL1A2_E299_F
CRIP1_P874_R
CSPG2_E38_F
DBC1_E204_F
DBC1_P351_R
DDIT3_P1313_R
DLK1_E227_R
DLL1_P832_F
EPHB1_P503_F
EPO_E244_R
ERG_E28_F
ERN1_P809_R
ESR2_E66_F
ETV1_P235_F
EVI1_P30_R
EYA4_E277_F
FABP3_E113_F
FGF2_P229_F
FLI1_E29_F
FRK_P258_F
FRK_P36_F
FRZB_E186_R
FZD9_E458_F
GABRB3_E42_F
GALR1_E52_F
GAS7_E148_F
GAS7_P622_R
GFI1_E136_F
GP1BB_E23_F
GSTM2_E153_F
GSTM2_P109_R
HDAC9_E38_F
HDAC9_P137_R
HFE_E273_R
HLA−DOA_P191_R
HLA−DPA1_P28_R
HLA−DRA_P77_R
HOXA11_E35_F
HOXA5_P1324_F
HOXA9_E252_R
HOXB13_E21_F
HOXB13_P17_R
HS3ST2_E145_R
HTR1B_E232_R
IFNGR2_P377_R
IGF1_E394_F
IGF2_E134_R
IGF2AS_P203_F
IGFBP1_P12_R
IGFBP7_P297_F
IGFBP7_P371_F
IHH_E186_F
IL12B_P392_R
IPF1_P234_F
IRAK3_E130_F
IRAK3_P13_F
IRAK3_P185_F
ISL1_E87_R
ISL1_P379_F
ISL1_P554_F
JAK3_E64_F
JAK3_P156_R
KIT_P367_R
KIT_P405_F
KLK10_P268_R
MC2R_P1025_F
MDR1_seq_42_S300_R
MEST_E150_F
MEST_P62_R
MET_E333_F
MME_E29_F
MMP2_P303_R
MOS_E60_R
MSH3_E3_F
MSH3_P13_R
MST1R_E42_R
MT1A_E13_R
MT1A_P49_R
MYBL2_P354_F
MYOD1_E156_F
NBL1_P24_F
NEFL_E23_R
NEFL_P209_R
NEU1_P745_F
NGFB_E353_F
NGFB_P13_F
NPY_P295_F
NTSR1_P318_F
ONECUT2_E96_F
OPCML_E219_R
OSM_P188_F
OSM_P34_F
PAX6_P50_R
PDGFRA_E125_F
PDGFRB_E195_R
PENK_P447_R
PLAU_P176_R
POMC_P400_R
PROK2_P390_F
PTGS2_P308_F
RARA_P1076_R
RARA_P176_R
RARRES1_P426_R
RASSF1_E116_F
RBP1_P426_R
RIPK3_P124_F
RUNX1T1_E145_R
SCGB3A1_E55_R
SEPT9_P374_F
SEPT9_P58_R
SFRP1_E398_R
SFRP1_P157_F
SHH_E328_F
SLC22A3_E122_R
SMO_P455_R
SNCG_P53_F
SOX1_P1018_R
SOX1_P294_F
SOX17_P287_R
SOX17_P303_F
TAL1_E122_F
TBX1_P885_R
TCF4_P317_F
TGFB2_E226_R
TGFB3_E58_R
THBS2_P605_R
THY1_P149_R
TJP2_P518_F
TMEFF2_P152_R
TNFRSF10D_E27_F
TNFRSF10D_P70_F
TPEF_seq_44_S88_R
TSP50_P137_F
VAV1_E9_F
VIM_P811_R
WNT10B_P823_R
WT1_E32_F
ZNF215_P129_R
