# Supplementary material for: DNA methylation profiling in the Carolina Breast Cancer Study defines cancer subclasses differing in clinicopathologic characteristics and survival
Source: Breast Cancer Res. 2014 Oct 7;16:450. doi: 10.1186/s13058-014-0450-6 (PMC4303129; doi:10.1186/s13058-014-0450-6)
Supplement: Supplementary file 4 — Additional file 4: Table S3.: Mean beta values for 167 probes distinguishing four consensus clusters. (XLSX 27 KB) [file 13058_2014_450_MOESM4_ESM.xlsx]

## Sheet: Sheet1
Table S3. Mean beta values and SD for 167 most variant probes in four consensus clusters and normal breast tissues
	Cluster 1 (n=123)		Cluster 2 (n=108)		Cluster 3 (n=99)		Cluster 4 (n=187)		Normals (n=9)
Probe	Mean	SD	Mean	SD	Mean	SD	Mean	SD	Mean	SD
ADAMTS12_E52_R	0.303	0.146	0.325	0.166	0.668	0.172	0.548	0.172	0.258	0.127
ADAMTS12_P250_R	0.113	0.119	0.137	0.175	0.53	0.256	0.309	0.243	0.039	0.022
ADCYAP1_P398_F	0.141	0.12	0.179	0.153	0.504	0.251	0.235	0.164	0.061	0.024
ALOX12_P223_R	0.589	0.235	0.708	0.205	0.756	0.197	0.65	0.206	0.373	0.193
APC_P14_F	0.259	0.201	0.299	0.237	0.632	0.312	0.538	0.281	0.268	0.174
APC_P280_R	0.063	0.066	0.108	0.151	0.342	0.252	0.214	0.187	0.029	0.01
AR_P54_R	0.306	0.185	0.398	0.207	0.383	0.227	0.33	0.193	0.271	0.19
ASCL2_E76_R	0.23	0.134	0.421	0.263	0.671	0.208	0.376	0.22	0.178	0.143
ASCL2_P360_F	0.225	0.157	0.443	0.277	0.703	0.207	0.423	0.246	0.233	0.158
ASCL2_P609_R	0.326	0.152	0.504	0.21	0.643	0.206	0.511	0.208	0.281	0.14
ATP10A_P147_F	0.343	0.186	0.478	0.211	0.64	0.207	0.562	0.192	0.413	0.191
BCR_P346_F	0.513	0.227	0.678	0.184	0.489	0.216	0.47	0.197	0.235	0.162
BDNF_E19_R	0.224	0.138	0.38	0.202	0.56	0.197	0.377	0.187	0.158	0.065
BMP2_P1201_F	0.125	0.114	0.146	0.114	0.372	0.239	0.275	0.203	0.151	0.138
BMP4_P123_R	0.234	0.155	0.441	0.241	0.496	0.279	0.358	0.21	0.226	0.147
BMP4_P199_R	0.539	0.211	0.743	0.146	0.746	0.191	0.652	0.192	0.705	0.158
CALCA_E174_R	0.327	0.165	0.46	0.192	0.543	0.254	0.35	0.19	0.197	0.143
CAPG_E228_F	0.268	0.179	0.323	0.194	0.384	0.219	0.374	0.196	0.34	0.224
CCNA1_E7_F	0.164	0.134	0.259	0.222	0.647	0.258	0.343	0.251	0.19	0.184
CCNA1_P216_F	0.094	0.076	0.127	0.131	0.45	0.256	0.223	0.177	0.066	0.032
CCND2_P887_F	0.124	0.163	0.232	0.25	0.491	0.234	0.218	0.194	0.061	0.079
CCND2_P898_R	0.141	0.153	0.233	0.229	0.475	0.223	0.256	0.194	0.054	0.061
CD81_P211_F	0.228	0.146	0.238	0.164	0.454	0.225	0.361	0.207	0.159	0.091
CD9_P504_F	0.307	0.172	0.316	0.179	0.636	0.208	0.516	0.2	0.151	0.119
CDH13_E102_F	0.178	0.128	0.399	0.268	0.559	0.233	0.282	0.202	0.077	0.053
CDH13_P88_F	0.367	0.19	0.589	0.248	0.675	0.238	0.483	0.255	0.261	0.185
CHGA_E52_F	0.201	0.119	0.356	0.224	0.562	0.208	0.312	0.175	0.111	0.066
COL1A1_P117_R	0.371	0.184	0.483	0.191	0.599	0.218	0.503	0.191	0.413	0.171
COL1A1_P5_F	0.424	0.166	0.508	0.203	0.723	0.18	0.589	0.201	0.292	0.146
COL1A2_E299_F	0.16	0.128	0.229	0.206	0.641	0.24	0.459	0.255	0.109	0.068
CRIP1_P874_R	0.361	0.173	0.558	0.178	0.469	0.244	0.453	0.217	0.499	0.169
CSPG2_E38_F	0.151	0.128	0.198	0.176	0.519	0.208	0.273	0.187	0.134	0.099
DBC1_E204_F	0.303	0.169	0.419	0.198	0.565	0.221	0.389	0.187	0.18	0.148
DBC1_P351_R	0.189	0.144	0.259	0.204	0.555	0.207	0.377	0.21	0.064	0.045
DDIT3_P1313_R	0.473	0.223	0.604	0.176	0.535	0.212	0.513	0.19	0.353	0.125
DLK1_E227_R	0.295	0.183	0.568	0.267	0.726	0.152	0.458	0.206	0.121	0.147
DLL1_P832_F	0.34	0.191	0.408	0.201	0.631	0.239	0.473	0.227	0.233	0.217
EPHB1_P503_F	0.195	0.151	0.231	0.16	0.619	0.231	0.405	0.229	0.097	0.066
EPO_E244_R	0.123	0.124	0.235	0.248	0.481	0.284	0.218	0.209	0.069	0.064
ERG_E28_F	0.28	0.177	0.32	0.196	0.638	0.248	0.484	0.234	0.361	0.153
ERN1_P809_R	0.33	0.188	0.442	0.183	0.64	0.18	0.556	0.168	0.417	0.218
ESR2_E66_F	0.077	0.088	0.09	0.126	0.39	0.287	0.149	0.165	0.058	0.051
ETV1_P235_F	0.186	0.143	0.201	0.168	0.331	0.287	0.237	0.203	0.096	0.052
EVI1_P30_R	0.124	0.102	0.131	0.098	0.441	0.25	0.244	0.188	0.178	0.122
EYA4_E277_F	0.206	0.147	0.286	0.219	0.505	0.266	0.321	0.201	0.107	0.047
FABP3_E113_F	0.256	0.177	0.24	0.152	0.575	0.266	0.519	0.235	0.111	0.074
FGF2_P229_F	0.365	0.19	0.423	0.195	0.754	0.162	0.625	0.168	0.21	0.087
FLI1_E29_F	0.15	0.096	0.24	0.182	0.488	0.229	0.316	0.194	0.181	0.164
FRK_P258_F	0.557	0.212	0.629	0.198	0.541	0.197	0.543	0.197	0.447	0.193
FRK_P36_F	0.51	0.221	0.608	0.175	0.504	0.194	0.507	0.196	0.475	0.259
FRZB_E186_R	0.241	0.177	0.479	0.297	0.579	0.269	0.314	0.208	0.18	0.185
FZD9_E458_F	0.334	0.179	0.311	0.174	0.755	0.148	0.623	0.181	0.221	0.148
GABRB3_E42_F	0.138	0.126	0.181	0.163	0.45	0.224	0.255	0.189	0.08	0.059
GALR1_E52_F	0.199	0.145	0.364	0.259	0.515	0.23	0.34	0.207	0.09	0.065
GAS7_E148_F	0.104	0.082	0.198	0.21	0.404	0.277	0.171	0.14	0.08	0.066
GAS7_P622_R	0.384	0.217	0.434	0.266	0.791	0.21	0.616	0.246	0.28	0.193
GFI1_E136_F	0.312	0.207	0.555	0.266	0.711	0.196	0.521	0.231	0.242	0.187
GP1BB_E23_F	0.441	0.222	0.572	0.208	0.68	0.152	0.605	0.168	0.554	0.174
GSTM2_E153_F	0.238	0.203	0.464	0.289	0.441	0.31	0.269	0.234	0.089	0.044
GSTM2_P109_R	0.215	0.193	0.428	0.276	0.419	0.306	0.249	0.226	0.136	0.113
HDAC9_E38_F	0.231	0.156	0.244	0.163	0.503	0.233	0.435	0.222	0.082	0.081
HDAC9_P137_R	0.228	0.151	0.24	0.139	0.443	0.228	0.375	0.216	0.095	0.083
HFE_E273_R	0.107	0.156	0.147	0.203	0.238	0.294	0.172	0.236	0.038	0.007
HLA-DOA_P191_R	0.482	0.221	0.748	0.155	0.625	0.19	0.537	0.195	0.482	0.219
HLA-DPA1_P28_R	0.375	0.221	0.547	0.225	0.506	0.215	0.523	0.214	0.634	0.189
HLA-DRA_P77_R	0.224	0.195	0.309	0.221	0.335	0.216	0.305	0.19	0.357	0.18
HOXA11_E35_F	0.233	0.146	0.261	0.165	0.681	0.14	0.483	0.185	0.243	0.168
HOXA5_P1324_F	0.379	0.199	0.548	0.2	0.506	0.192	0.421	0.19	0.316	0.149
HOXA9_E252_R	0.454	0.225	0.698	0.257	0.821	0.122	0.646	0.207	0.244	0.172
HOXB13_E21_F	0.144	0.103	0.221	0.191	0.482	0.248	0.296	0.205	0.147	0.098
HOXB13_P17_R	0.19	0.122	0.252	0.188	0.542	0.24	0.345	0.214	0.151	0.082
HS3ST2_E145_R	0.363	0.217	0.598	0.25	0.822	0.126	0.643	0.205	0.104	0.087
HTR1B_E232_R	0.378	0.194	0.664	0.182	0.663	0.168	0.461	0.19	0.172	0.099
IFNGR2_P377_R	0.408	0.181	0.417	0.178	0.593	0.206	0.535	0.192	0.17	0.12
IGF1_E394_F	0.496	0.216	0.647	0.159	0.569	0.206	0.512	0.192	0.387	0.169
IGF2_E134_R	0.144	0.111	0.206	0.172	0.371	0.297	0.207	0.19	0.102	0.094
IGF2AS_P203_F	0.466	0.208	0.643	0.217	0.774	0.145	0.618	0.209	0.446	0.178
IGFBP1_P12_R	0.411	0.183	0.557	0.201	0.507	0.228	0.485	0.195	0.593	0.224
IGFBP7_P297_F	0.352	0.171	0.4	0.163	0.744	0.156	0.608	0.185	0.362	0.161
IGFBP7_P371_F	0.128	0.146	0.141	0.134	0.56	0.281	0.322	0.243	0.119	0.115
IHH_E186_F	0.136	0.091	0.198	0.145	0.55	0.247	0.28	0.207	0.115	0.08
IL12B_P392_R	0.428	0.23	0.598	0.17	0.503	0.18	0.473	0.209	0.295	0.25
IPF1_P234_F	0.412	0.18	0.479	0.177	0.752	0.15	0.606	0.2	0.311	0.192
IRAK3_E130_F	0.093	0.096	0.153	0.175	0.555	0.282	0.231	0.196	0.08	0.09
IRAK3_P13_F	0.078	0.055	0.173	0.201	0.488	0.322	0.187	0.189	0.067	0.038
IRAK3_P185_F	0.279	0.142	0.394	0.188	0.721	0.194	0.51	0.195	0.353	0.137
ISL1_E87_R	0.171	0.109	0.231	0.179	0.555	0.226	0.329	0.209	0.104	0.09
ISL1_P379_F	0.199	0.138	0.226	0.152	0.609	0.196	0.366	0.197	0.103	0.056
ISL1_P554_F	0.214	0.166	0.237	0.202	0.63	0.229	0.359	0.222	0.088	0.065
JAK3_E64_F	0.218	0.152	0.448	0.258	0.565	0.194	0.407	0.205	0.172	0.156
JAK3_P156_R	0.449	0.227	0.683	0.225	0.813	0.093	0.734	0.133	0.45	0.262
KIT_P367_R	0.152	0.136	0.23	0.188	0.59	0.195	0.351	0.198	0.08	0.072
KIT_P405_F	0.112	0.073	0.181	0.162	0.485	0.23	0.23	0.167	0.1	0.058
KLK10_P268_R	0.203	0.146	0.264	0.148	0.467	0.208	0.378	0.198	0.18	0.094
MC2R_P1025_F	0.405	0.207	0.445	0.199	0.469	0.199	0.455	0.2	0.322	0.2
MDR1_seq_42_S300_R	0.106	0.112	0.246	0.238	0.487	0.297	0.206	0.182	0.047	0.015
MEST_E150_F	0.356	0.22	0.595	0.225	0.284	0.171	0.314	0.171	0.495	0.196
MEST_P62_R	0.442	0.222	0.649	0.224	0.364	0.184	0.404	0.183	0.626	0.197
MET_E333_F	0.387	0.183	0.521	0.217	0.681	0.201	0.543	0.205	0.288	0.124
MME_E29_F	0.28	0.243	0.219	0.198	0.791	0.245	0.579	0.294	0.068	0.024
MMP2_P303_R	0.274	0.203	0.361	0.231	0.546	0.2	0.409	0.203	0.392	0.202
MOS_E60_R	0.385	0.213	0.669	0.224	0.665	0.251	0.461	0.229	0.18	0.138
MSH3_E3_F	0.643	0.279	0.72	0.307	0.661	0.28	0.735	0.228	0.725	0.258
MSH3_P13_R	0.49	0.252	0.592	0.293	0.53	0.263	0.586	0.215	0.566	0.282
MST1R_E42_R	0.486	0.191	0.535	0.18	0.478	0.22	0.471	0.205	0.449	0.132
MT1A_E13_R	0.34	0.219	0.562	0.239	0.484	0.267	0.362	0.234	0.277	0.105
MT1A_P49_R	0.236	0.23	0.474	0.29	0.393	0.289	0.243	0.246	0.117	0.121
MYBL2_P354_F	0.182	0.124	0.158	0.08	0.42	0.257	0.322	0.199	0.213	0.148
MYOD1_E156_F	0.192	0.125	0.329	0.232	0.643	0.177	0.373	0.198	0.07	0.035
NBL1_P24_F	0.497	0.197	0.681	0.179	0.593	0.203	0.563	0.196	0.609	0.195
NEFL_E23_R	0.433	0.24	0.515	0.196	0.615	0.175	0.526	0.208	0.657	0.32
NEFL_P209_R	0.416	0.198	0.544	0.238	0.758	0.127	0.611	0.197	0.198	0.12
NEU1_P745_F	0.139	0.137	0.129	0.076	0.315	0.28	0.245	0.22	0.078	0.082
NGFB_E353_F	0.158	0.138	0.187	0.188	0.51	0.306	0.25	0.211	0.105	0.094
NGFB_P13_F	0.187	0.145	0.3	0.17	0.554	0.24	0.312	0.18	0.165	0.122
NPY_P295_F	0.184	0.162	0.291	0.281	0.693	0.227	0.461	0.238	0.11	0.077
NTSR1_P318_F	0.169	0.11	0.253	0.168	0.492	0.25	0.286	0.199	0.129	0.057
ONECUT2_E96_F	0.224	0.163	0.222	0.14	0.459	0.277	0.381	0.235	0.147	0.121
OPCML_E219_R	0.172	0.139	0.35	0.233	0.36	0.22	0.269	0.191	0.212	0.108
OSM_P188_F	0.554	0.237	0.621	0.222	0.862	0.079	0.808	0.101	0.826	0.099
OSM_P34_F	0.478	0.216	0.519	0.194	0.736	0.151	0.7	0.134	0.588	0.204
PAX6_P50_R	0.172	0.144	0.14	0.135	0.573	0.243	0.366	0.222	0.084	0.048
PDGFRA_E125_F	0.432	0.177	0.512	0.186	0.755	0.146	0.643	0.174	0.368	0.151
PDGFRB_E195_R	0.287	0.21	0.483	0.222	0.574	0.209	0.369	0.217	0.196	0.125
PENK_P447_R	0.42	0.202	0.668	0.212	0.703	0.163	0.515	0.162	0.124	0.083
PLAU_P176_R	0.144	0.106	0.171	0.147	0.449	0.25	0.277	0.191	0.13	0.109
POMC_P400_R	0.372	0.219	0.436	0.227	0.785	0.17	0.698	0.181	0.388	0.19
PROK2_P390_F	0.108	0.095	0.135	0.129	0.548	0.217	0.328	0.217	0.159	0.101
PTGS2_P308_F	0.177	0.149	0.135	0.093	0.596	0.21	0.413	0.209	0.09	0.087
RARA_P1076_R	0.536	0.202	0.748	0.124	0.418	0.184	0.442	0.173	0.591	0.216
RARA_P176_R	0.385	0.189	0.571	0.184	0.353	0.219	0.34	0.187	0.154	0.088
RARRES1_P426_R	0.446	0.22	0.487	0.182	0.647	0.206	0.542	0.204	0.306	0.113
RASSF1_E116_F	0.275	0.26	0.246	0.256	0.734	0.2	0.603	0.237	0.064	0.034
RBP1_P426_R	0.335	0.205	0.313	0.194	0.636	0.288	0.639	0.252	0.346	0.23
RIPK3_P124_F	0.492	0.194	0.693	0.185	0.594	0.223	0.557	0.196	0.552	0.159
RUNX1T1_E145_R	0.354	0.183	0.629	0.206	0.562	0.234	0.443	0.192	0.409	0.196
SCGB3A1_E55_R	0.179	0.157	0.143	0.108	0.629	0.271	0.468	0.278	0.085	0.057
SEPT9_P374_F	0.295	0.194	0.383	0.195	0.434	0.284	0.327	0.228	0.167	0.136
SEPT9_P58_R	0.549	0.213	0.632	0.192	0.651	0.213	0.572	0.198	0.375	0.228
SFRP1_E398_R	0.088	0.072	0.1	0.11	0.477	0.282	0.162	0.166	0.044	0.038
SFRP1_P157_F	0.097	0.091	0.104	0.102	0.455	0.258	0.184	0.171	0.067	0.047
SHH_E328_F	0.338	0.172	0.532	0.188	0.554	0.218	0.43	0.203	0.19	0.122
SLC22A3_E122_R	0.226	0.172	0.235	0.216	0.689	0.245	0.445	0.253	0.175	0.169
SMO_P455_R	0.128	0.099	0.154	0.122	0.403	0.271	0.238	0.184	0.112	0.053
SNCG_P53_F	0.501	0.217	0.621	0.186	0.526	0.221	0.483	0.193	0.301	0.193
SOX1_P1018_R	0.21	0.152	0.485	0.215	0.463	0.192	0.287	0.165	0.052	0.018
SOX1_P294_F	0.331	0.229	0.609	0.224	0.595	0.21	0.376	0.206	0.084	0.033
SOX17_P287_R	0.458	0.2	0.727	0.192	0.808	0.114	0.664	0.178	0.319	0.249
SOX17_P303_F	0.34	0.149	0.585	0.205	0.679	0.144	0.473	0.169	0.203	0.074
TAL1_E122_F	0.188	0.142	0.499	0.198	0.337	0.194	0.234	0.172	0.166	0.136
TBX1_P885_R	0.24	0.178	0.369	0.258	0.718	0.206	0.495	0.258	0.159	0.06
TCF4_P317_F	0.328	0.193	0.441	0.218	0.572	0.252	0.441	0.229	0.217	0.174
TGFB2_E226_R	0.18	0.148	0.204	0.133	0.536	0.314	0.327	0.241	0.098	0.047
TGFB3_E58_R	0.619	0.217	0.745	0.153	0.515	0.186	0.557	0.183	0.386	0.188
THBS2_P605_R	0.401	0.205	0.578	0.22	0.504	0.243	0.531	0.213	0.712	0.135
THY1_P149_R	0.272	0.186	0.583	0.183	0.408	0.193	0.281	0.173	0.286	0.191
TJP2_P518_F	0.182	0.147	0.227	0.212	0.363	0.252	0.343	0.194	0.297	0.154
TMEFF2_P152_R	0.236	0.146	0.329	0.179	0.669	0.174	0.464	0.18	0.148	0.05
TNFRSF10D_E27_F	0.296	0.232	0.428	0.32	0.786	0.159	0.613	0.261	0.145	0.107
TNFRSF10D_P70_F	0.312	0.183	0.472	0.252	0.727	0.165	0.624	0.189	0.359	0.19
TPEF_seq_44_S88_R	0.209	0.141	0.483	0.259	0.698	0.159	0.48	0.229	0.09	0.061
TSP50_P137_F	0.549	0.214	0.764	0.163	0.748	0.177	0.625	0.209	0.399	0.237
VAV1_E9_F	0.305	0.197	0.479	0.252	0.672	0.238	0.582	0.219	0.355	0.244
VIM_P811_R	0.096	0.098	0.084	0.079	0.475	0.266	0.22	0.19	0.045	0.011
WNT10B_P823_R	0.505	0.199	0.593	0.205	0.748	0.167	0.712	0.152	0.825	0.104
WT1_E32_F	0.128	0.146	0.206	0.243	0.453	0.293	0.216	0.203	0.061	0.03
ZNF215_P129_R	0.164	0.121	0.285	0.228	0.48	0.248	0.322	0.217	0.092	0.044
