# Supplementary material for: DNA methylation profiling in the Carolina Breast Cancer Study defines cancer subclasses differing in clinicopathologic characteristics and survival
Source: Breast Cancer Res. 2014 Oct 7;16:450. doi: 10.1186/s13058-014-0450-6 (PMC4303129; doi:10.1186/s13058-014-0450-6)
Supplement: Supplementary file 5 — Additional file 5: Table S4.: One hundred forty-nine CpG sites distinguishing hypermethylated cluster 3 from other breast tumors. (XLSX 34 KB) [file 13058_2014_450_MOESM5_ESM.xlsx]

## Sheet: Sheet1
Table S4. 149 CpG sites in 116 genes significantly differing in hypermethylated cluster 3 compared with other breast tumors
CpG site/probe	Gene name	Mean β Cluster 3	Mean β in all other tumors	Δ Mean β	Wilcoxon p-value	FDR-adjusted Q-valuea	Mean β in normalb	MDI-109 overlap - probe or gene levelc	TCGA overlap at gene leveld
ADAMTS12_E52_R	ADAM metallopeptidase with thrombospondin type 1 motif, 12	0.873304	0.834737	0.0385671	7.40692e-24	3.25515e-23	0.257997
ADAMTS12_P250_R	ADAM metallopeptidase with thrombospondin type 1 motif, 12	0.902674	0.821627	0.0810467	3.01232e-22	1.11791e-21	0.0389983	yes
ADCYAP1_P398_F	adenylate cyclase activating polypeptide 1 (pituitary) receptor type	0.762277	0.631366	0.130912	3.3257e-25	2.05701e-24	0.0606498	yes
ALOX12_P223_R	arachidonate 12-lipoxygenase	0.101751	0.0755412	0.0262098	4.78096e-08	6.70941e-08	0.37301
APC_P14_F	adenomatous polyposis coli	0.170815	0.120709	0.0501056	2.3839e-11	3.90305e-11	0.268222
APC_P280_R	adenomatous polyposis coli	0.154528	0.0578484	0.09668	1.33037e-13	2.41492e-13	0.0288712	yes
ASCL2_E76_R	achaete-scute complex homolog 2 (Drosophila)	0.321782	0.149233	0.172549	7.37712e-26	5.35643e-25	0.1775	yes	yes
ASCL2_P360_F	achaete-scute complex homolog 2 (Drosophila)	0.286712	0.151192	0.135521	3.45848e-25	2.06274e-24	0.23292	yes
ASCL2_P609_R	achaete-scute complex homolog 2 (Drosophila)	0.791926	0.752105	0.039821	1.33037e-13	2.41492e-13	0.28067
ATP10A_P147_F	ATPase, class V, type 10A	0.819005	0.759319	0.0596857	1.14329e-12	1.94827e-12	0.412898		yes
BDNF_E19_R	brain-derived neurotrophic factor	0.266716	0.229687	0.0370285	8.54625e-20	2.33971e-19	0.158161
BMP2_P1201_F	bone morphogenetic protein 2	0.150949	0.14743	0.0035196	8.36079e-12	1.38243e-11	0.151203
BMP4_P123_R	bone morphogenetic protein 4	0.668065	0.418064	0.25	1.16526e-06	1.5203e-06	0.225778
BMP4_P199_R	bone morphogenetic protein 4	0.52988	0.206933	0.322947	1.81256e-07	2.46096e-07	0.705248
CALCA_E174_R	calcitonin-related polypeptide alpha	0.504098	0.193127	0.310971	1.74768e-09	2.62939e-09	0.197261
CAPG_E228_F	capping protein (actin filament), gelsolin-like	0.380181	0.140416	0.239764	0.0331295	0.0371317	0.339907
CCNA1_E7_F	cyclin A1	0.911845	0.857165	0.0546808	8.82969e-27	7.61507e-26	0.190019
CCNA1_P216_F	cyclin A1	0.234496	0.130546	0.10395	4.05372e-24	1.93421e-23	0.0655269	yes
CCND2_P887_F	cyclin D2	0.887358	0.877429	0.00992886	2.14386e-24	1.05301e-23	0.0606411	yes	yes
CCND2_P898_R	cyclin D2	0.424034	0.187129	0.236905	2.63264e-21	8.29531e-21	0.0543997	yes
CD81_P211_F	CD81 molecule	0.83157	0.742344	0.0892261	2.58284e-10	4.03116e-10	0.159159
CD9_P504_F	CD9 molecule	0.755738	0.646903	0.108835	1.8705e-18	4.59372e-18	0.150834	yes
CDH13_E102_F	cadherin 13, H-cadherin (heart)	0.203946	0.0808863	0.12306	3.23808e-20	9.16543e-20	0.0767173	yes
CDH13_P88_F	cadherin 13, H-cadherin (heart)	0.133061	0.117827	0.0152344	8.36079e-12	1.38243e-11	0.260864
CHGA_E52_F	chromogranin A (parathyroid secretory protein 1)	0.82548	0.863157	-0.0376775	5.84914e-24	2.64002e-23	0.110567	yes
COL1A1_P117_R	collagen, type I, alpha 1	0.720776	0.786678	-0.0659015	3.44314e-09	5.0439e-09	0.413363
COL1A1_P5_F	collagen, type I, alpha 1	0.711285	0.54079	0.170495	2.68201e-20	7.72234e-20	0.291709
COL1A2_E299_F	collagen, type I, alpha 2	0.631847	0.393905	0.237942	3.18319e-23	1.2657e-22	0.109022	yes
CSPG2_E38_Fe	Versican (VCAN)	0.823605	0.801861	0.0217435	3.06323e-28	4.65054e-27	0.134395	yes	yes
DBC1_E204_F	deleted in bladder cancer 1	0.130221	0.107349	0.0228721	3.75514e-14	7.12623e-14	0.179805
DBC1_P351_R	deleted in bladder cancer 1	0.357386	0.361944	-0.00455824	1.58043e-21	5.38636e-21	0.064284	yes
DLK1_E227_R	delta-like 1 homolog (Drosophila)	0.222925	0.200654	0.0222709	8.67741e-25	4.99699e-24	0.120548	yes
DLL1_P832_F	delta-like 1 (Drosophila)	0.833429	0.815997	0.0174326	2.5059e-14	4.86611e-14	0.232788		yes
EPHB1_P503_F	EPH receptor B1	0.861431	0.83465	0.0267813	1.08657e-24	5.85348e-24	0.0970506	yes	yes
EPO_E244_R	erythropoietin	0.455369	0.457909	-0.00253977	4.83944e-18	1.12248e-17	0.0686963	yes
ERG_E28_F	v-ets erythroblastosis virus E26 oncogene homolog (avian)	0.858657	0.855712	0.00294534	3.05078e-17	6.79306e-17	0.360784
ERN1_P809_R	endoplasmic reticulum to nucleus signaling 1	0.927423	0.915501	0.0119221	1.78865e-14	3.51418e-14	0.417135
ESR2_E66_F	estrogen receptor 2 (ER beta)	0.185931	0.0797343	0.106196	3.94978e-22	1.43394e-21	0.0579459
ETV1_P235_F	ets variant 1	0.670646	0.34476	0.325886	0.00175186	0.00213547	0.0962084	yes
EVI1_P30_R	MDS1 and EVI1 complex locus	0.703002	0.369704	0.333298	3.01642e-21	9.32857e-21	0.177699	yes
EYA4_E277_F	eyes absent homolog 4 (Drosophila)	0.642627	0.455126	0.187502	1.21951e-14	2.4245e-14	0.106685	yes
FABP3_E113_F	fatty acid binding protein 3, muscle and heart (mammary-derived growth inhibitor)	0.63962	0.475925	0.163694	3.52631e-11	5.71741e-11	0.111367	yes	yes
FGF2_P229_F	fibroblast growth factor 2 (basic)	0.585609	0.638245	-0.0526355	9.11985e-27	7.61507e-26	0.209891		yes
FLI1_E29_F	Friend leukemia virus integration 1	0.26065	0.288587	-0.0279371	6.13475e-20	1.7075e-19	0.181	gene only
FRZB_E186_R	(SFRP3) frizzled-related protein	0.096979	0.0946065	0.00237251	1.77219e-13	3.14846e-13	0.179839
FZD9_E458_F	frizzled family receptor 9	0.190118	0.211869	-0.0217513	2.00889e-27	2.09678e-26	0.221107		yes
GABRB3_E42_F	gamma-aminobutyric acid (GABA) A receptor, beta 3	0.330962	0.335093	-0.00413114	8.24344e-22	2.86803e-21	0.0798072	yes
GALR1_E52_F	galanin receptor 1	0.138406	0.128637	0.00976943	7.01171e-14	1.31568e-13	0.0896018
GAS7_E148_F	growth arrest-specific 7	0.48851	0.536112	-0.0476028	1.98387e-17	4.53845e-17	0.079687	yes	yes
GAS7_P622_R	growth arrest-specific 7	0.609829	0.611823	-0.0019935	2.14856e-22	8.15474e-22	0.280245
GFI1_E136_F	growth factor independent 1 transcription repressor	0.560394	0.332745	0.227649	1.97253e-18	4.77409e-18	0.242079
GP1BB_E23_F	glycoprotein Ib (platelet), beta polypeptide	0.694381	0.674777	0.0196042	4.16468e-09	6.04784e-09	0.55391
GSTM2_E153_F	glutathione S-transferase mu 2 (muscle)	0.607043	0.549164	0.0578789	0.000647992	0.000795697	0.0890309	yes
GSTM2_P109_R	glutathione S-transferase mu 2 (muscle)	0.762901	0.740596	0.0223049	0.000201243	0.000250803	0.136315
HDAC9_E38_F	histone deacetylase 9	0.686617	0.662304	0.024313	4.96941e-11	7.97972e-11	0.0824127	yes
HDAC9_P137_R	histone deacetylase 9	0.881117	0.875051	0.00606631	1.89913e-09	2.83174e-09	0.0950826
HFE_E273_R	hemochromatosis	0.341571	0.120795	0.220776	0.00276078	0.00331691	0.0379803
HLA-DRA_P77_R	major histocompatibility complex, class II, DR alpha	0.266435	0.0830774	0.183357	0.0195946	0.0222605	0.35684
HOXA11_E35_F	homeobox A11	0.496195	0.342685	0.15351	8.37406e-34	1.39847e-31	0.242903
HOXA5_P1324_F	homeobox A5	0.746279	0.642237	0.104041	0.00589815	0.00693655	0.316433		yes
HOXA9_E252_R	homeobox A9	0.313055	0.145067	0.167988	1.30575e-18	3.40719e-18	0.243505		yes
HOXB13_E21_F	homeobox B13	0.139944	0.0856128	0.0543317	1.69304e-18	4.34981e-18	0.147074
HOXB13_P17_R	homeobox B13	0.663142	0.671567	-0.00842558	1.50962e-20	4.42294e-20	0.151283	yes
HS3ST2_E145_R	heparan sulfate (glucosamine) 3-O-sulfotransferase 2	0.092696	0.0947901	-0.00209407	6.38725e-27	5.92595e-26	0.104186	yes
HTR1B_E232_R	5-hydroxytryptamine (serotonin) receptor 1B, G protein-coupled	0.669681	0.669512	0.00016977	4.68937e-13	8.07345e-13	0.171983	gene only
IFNGR2_P377_R	interferon gamma receptor 2 (interferon gamma transducer 1)	0.866006	0.840901	0.0251048	7.52562e-09	1.08343e-08	0.169727		yes
IGF2_E134_R	insulin-like growth factor 2 (somatomedin A)	0.36963	0.464219	-0.0945895	7.66309e-07	1.01566e-06	0.102378	yes
IGF2AS_P203_F	IGF2 antisense RNA	0.787436	0.837176	-0.0497393	1.31986e-16	2.90022e-16	0.446174		yes
IGFBP7_P297_F	insulin-like growth factor binding protein 7	0.384092	0.329936	0.0541564	3.02205e-26	2.40325e-25	0.361939
IGFBP7_P371_F	insulin-like growth factor binding protein 7	0.128285	0.167341	-0.0390553	9.67311e-25	5.3847e-24	0.118993
IHH_E186_F	Indian hedgehog	0.118465	0.0868367	0.0316287	4.57896e-27	4.49815e-26	0.115037	yes
IPF1_P234_F	PDX1/pancreatic and duodenal homeobox 1	0.318081	0.163541	0.15454	4.37597e-24	2.02996e-23	0.311175
IRAK3_E130_F	interleukin-1 receptor-associated kinase 3	0.447488	0.282514	0.164975	8.9728e-29	1.87307e-27	0.0804371	yes	yes
IRAK3_P13_F	interleukin-1 receptor-associated kinase 3	0.159537	0.0709084	0.0886286	3.08909e-23	1.25824e-22	0.0668692	yes
IRAK3_P185_F	interleukin-1 receptor-associated kinase 3	0.830877	0.813467	0.0174108	2.85059e-29	6.8007e-28	0.352653	yes
ISL1_E87_R	ISL LIM homeobox 1	0.810508	0.765558	0.0449502	1.38958e-25	9.66913e-25	0.104198	yes
ISL1_P379_F	ISL LIM homeobox 1	0.647401	0.268707	0.378694	1.00489e-30	5.59389e-29	0.103221	yes
ISL1_P554_F	ISL LIM homeobox 1	0.450069	0.160263	0.289807	6.56547e-28	7.61774e-27	0.0879311	yes
JAK3_E64_F	Janus kinase 3	0.100809	0.0985675	0.00224185	6.47077e-15	1.32566e-14	0.172136
JAK3_P156_R	Janus kinase 3	0.490692	0.193938	0.296753	5.11808e-16	1.11003e-15	0.450002
KIT_P367_R	v-kit Hardy-Zuckerman 4 feline sarcoma viral oncogene homolog	0.474721	0.215995	0.258726	1.79604e-30	5.99878e-29	0.0800054	yes
KIT_P405_F	v-kit Hardy-Zuckerman 4 feline sarcoma viral oncogene homolog	0.869292	0.900882	-0.0315897	1.29744e-28	2.40747e-27	0.100484	yes
KLK10_P268_R	kallikrein-related peptidase 10	0.852547	0.79915	0.053396	2.78628e-13	4.84698e-13	0.179724	yes	yes
MDR1_seq_42_S300_R	ATP-binding cassette, sub-family B (MDR/TAP), member 1	0.857416	0.790967	0.0664487	9.87625e-20	2.61799e-19	0.0468606	yes
MEST_E150_F	mesoderm specific transcript	0.70966	0.682409	0.0272512	4.4674e-06	5.78338e-06	0.495334
MEST_P62_R	mesoderm specific transcript	0.151492	0.0781962	0.0732958	6.4889e-06	8.33573e-06	0.625605
MET_E333_F	met proto-oncogene (hepatocyte growth factor receptor)	0.209518	0.126568	0.0829499	6.50922e-15	1.32566e-14	0.288377
MME_E29_F	membrane metallo-endopeptidase	0.453781	0.290008	0.163773	4.95616e-28	6.36676e-27	0.0678585	gene only
MMP2_P303_R	matrix metallopeptidase 2 (gelatinase A, 72kDa gelatinase, 72kDa type IV collagenase)	0.767983	0.616079	0.151904	2.22934e-13	3.91895e-13	0.392251
MOS_E60_R	v-mos Moloney murine sarcoma viral oncogene homolog	0.209739	0.223847	-0.0141073	1.99791e-09	2.95266e-09	0.179982	yes
MSH3_E3_F	mutS homolog 3 (E. coli)	0.816212	0.761333	0.0548795	0.0281203	0.0317303	0.725005
MT1A_E13_R	metallothionein 1A	0.167166	0.174143	-0.0069771	0.0110449	0.0127207	0.276879
MT1A_P49_R	metallothionein 1A	0.174361	0.0968148	0.0775462	0.0107183	0.0124303	0.117199
MYBL2_P354_F	v-myb myeloblastosis viral oncogene homolog (avian)-like 2	0.137536	0.0971788	0.0403574	6.88155e-11	1.0945e-10	0.212829	yes
MYOD1_E156_F	myogenic differentiation 1	0.558765	0.281343	0.277422	3.65524e-31	3.05212e-29	0.0698923	yes
NEFL_E23_R	neurofilament, light polypeptide	0.919932	0.912051	0.00788122	6.77005e-08	9.42165e-08	0.657384
NEFL_P209_R	neurofilament, light polypeptide	0.741451	0.807226	-0.0657752	1.03186e-20	3.07716e-20	0.197562	yes
NEU1_P745_F	sialidase 1 (lysosomal sialidase)	0.135703	0.127201	0.00850144	4.24364e-05	5.36885e-05	0.0781717
NGFB_E353_F	nerve growth factor (beta polypeptide)	0.321966	0.310731	0.011235	4.10657e-18	9.65911e-18	0.104628	yes
NGFB_P13_F	nerve growth factor (beta polypeptide)	0.111988	0.0721494	0.039839	2.21929e-23	9.26556e-23	0.16482
NPY_P295_F	neuropeptide Y	0.0634561	0.0778484	-0.0143922	4.26054e-26	3.23414e-25	0.110053	yes
NTSR1_P318_F	neurotensin receptor 1 (high affinity)	0.187556	0.130553	0.0570028	9.74123e-20	2.61799e-19	0.129422	yes
ONECUT2_E96_F	one cut homeobox 2	0.202901	0.204207	-0.00130633	3.77572e-07	5.04437e-07	0.1474	yes
OPCML_E219_R	opioid binding protein/cell adhesion molecule-like	0.347881	0.197982	0.149899	1.37267e-05	1.7499e-05	0.212327
OSM_P188_F	oncostatin M	0.0714037	0.0861532	-0.0147495	1.82145e-18	4.59372e-18	0.825653
OSM_P34_F	oncostatin M	0.370124	0.384102	-0.0139773	1.30906e-12	2.20821e-12	0.587587
PAX6_P50_R	paired box 6	0.371888	0.274163	0.097725	1.72779e-24	8.74367e-24	0.0835249	yes
PDGFRA_E125_F	platelet-derived growth factor receptor, alpha polypeptide	0.822941	0.727739	0.095202	1.70986e-22	6.6406e-22	0.367595	gene only	yes
PDGFRB_E195_R	platelet-derived growth factor receptor, beta polypeptide	0.903505	0.88469	0.0188152	1.14233e-13	2.11965e-13	0.196342	yes
PENK_P447_R	proenkephalin	0.561621	0.290896	0.270726	2.62481e-14	5.03844e-14	0.124231
PLAU_P176_R	plasminogen activator, urokinase	0.745243	0.698704	0.0465394	2.08875e-17	4.7138e-17	0.129507	yes
POMC_P400_R	proopiomelanocortin	0.83225	0.73084	0.10141	2.09247e-21	6.8518e-21	0.388282		yes
PROK2_P390_F	prokineticin 2	0.258745	0.235607	0.0231381	2.68647e-29	6.8007e-28	0.159046
PTGS2_P308_F	prostaglandin-endoperoxide synthase 2	0.231239	0.115618	0.115621	6.84228e-28	7.61774e-27	0.0902533	yes
RARA_P1076_R	retinoic acid receptor, alpha	0.618752	0.372846	0.245907	1.94985e-08	2.75953e-08	0.590868
RARA_P176_R	retinoic acid receptor, alpha	0.598857	0.458857	0.140001	0.00503724	0.00596609	0.153684
RARRES1_P426_R	retinoic acid receptor responder (tazarotene induced) 1	0.723157	0.519476	0.203681	3.02956e-10	4.68459e-10	0.305886		yes
RASSF1_E116_F	Ras association (RalGDS/AF-6) domain family member 1	0.641116	0.311745	0.329372	1.61497e-21	5.39399e-21	0.0642952	yes	yes
RBP1_P426_R	retinol binding protein 1, cellular	0.707782	0.633083	0.0746993	1.02015e-07	1.40798e-07	0.345735
RUNX1T1_E145_R	runt-related transcription factor 1; translocated to, 1 (cyclin D-related)	0.12707	0.0435294	0.0835406	0.000135515	0.000170158	0.408525		yes
SCGB3A1_E55_R	secretoglobin, family 3A, member 1	0.249267	0.204799	0.0444676	6.94244e-21	2.10798e-20	0.0853017	yes	yes
SEPT9_P374_F	septin 9	0.314653	0.194232	0.120421	0.00483072	0.00576236	0.166916
SEPT9_P58_R	septin 9	0.579686	0.488497	0.0911889	0.00226531	0.00274135	0.37451
SFRP1_E398_R	secreted frizzled-related protein 1	0.820308	0.817493	0.00281547	4.75515e-28	6.36676e-27	0.0441387	yes	yes
SFRP1_P157_F	secreted frizzled-related protein 1	0.38659	0.223295	0.163295	2.10617e-28	3.51731e-27	0.0666032	yes
SHH_E328_F	sonic hedgehog	0.815738	0.765121	0.0506176	2.26149e-07	3.04571e-07	0.189786
SLC22A3_E122_R	solute carrier family 22 (extraneuronal monoamine transporter), member 3	0.468117	0.476852	-0.00873537	1.60156e-25	1.06984e-24	0.174553	yes
SMO_P455_R	smoothened, frizzled family receptor	0.469268	0.452662	0.0166054	5.74705e-15	1.1997e-14	0.111809	yes	yes
SOX1_P1018_R	SRY (sex determining region Y)-box 1	0.130402	0.0775943	0.0528074	1.10556e-10	1.74178e-10	0.0515203
SOX1_P294_F	SRY (sex determining region Y)-box 1	0.899389	0.871231	0.0281581	3.3201e-10	5.08675e-10	0.0836172	yes
SOX17_P287_R	SRY (sex determining region Y)-box 17	0.767921	0.724526	0.043395	1.84582e-18	4.59372e-18	0.319381
SOX17_P303_F	SRY (sex determining region Y)-box 17	0.518978	0.217759	0.301218	2.20037e-21	7.06658e-21	0.202726
TAL1_E122_F	T-cell acute lymphocytic leukemia 1	0.914401	0.899438	0.0149634	0.0142266	0.0162729	0.166141
TBX1_P885_R	T-box 1	0.870889	0.834751	0.0361375	1.55085e-24	8.09347e-24	0.159456	yes
TCF4_P317_F	transcription factor 4	0.821244	0.769303	0.0519407	8.78988e-09	1.25462e-08	0.217261
TGFB2_E226_R	transforming growth factor, beta 2	0.25872	0.166288	0.0924321	1.58363e-15	3.39059e-15	0.0983887	yes
TGFB3_E58_R	transforming growth factor, beta 3	0.443855	0.402435	0.0414193	9.78704e-07	1.28696e-06	0.386417
THY1_P149_R	Thy-1 cell surface antigen	0.365296	0.207648	0.157649	0.00760282	0.00887881	0.286004
TJP2_P518_F	tight junction protein 2	0.29043	0.268647	0.0217823	0.000303022	0.000374849	0.297477
TMEFF2_P152_R	transmembrane protein with EGF-like and two follistatin-like domains 2	0.775507	0.7098	0.0657068	1.78057e-30	5.99878e-29	0.148031	yes
TNFRSF10D_E27_F	tumor necrosis factor receptor superfamily, member 10d, decoy with truncated death domain	0.748241	0.743953	0.00428856	4.53807e-22	1.61246e-21	0.144701
TNFRSF10D_P70_F	tumor necrosis factor receptor superfamily, member 10d, decoy with truncated death domain	0.215537	0.219087	-0.00355047	2.78342e-18	6.64044e-18	0.359009
TPEF_seq_44_S88_Rf	TMEFF2/transmembrane protein with EGF-like and two follistatin-like	0.146406	0.150911	-0.00450517	1.17692e-23	5.03962e-23	0.0902713	yes
TSP50_P137_F	protease, serine, 50	0.410618	0.299163	0.111455	1.44448e-07	1.97728e-07	0.399388
VAV1_E9_F	vav 1 guanine nucleotide exchange factor	0.352925	0.146988	0.205936	1.57509e-13	2.82839e-13	0.355196
VIM_P811_R	vimentin	0.565191	0.37141	0.193782	2.54747e-25	1.63626e-24	0.0445006	yes
WNT10B_P823_R	wingless-type MMTV integration site family, member 10B	0.555371	0.291262	0.264108	1.0282e-09	1.56099e-09	0.825201
WT1_E32_F	Wilms tumor 1	0.422761	0.222022	0.200739	3.20374e-15	6.77247e-15	0.060539	yes
ZNF215_P129_R	zinc finger protein 215	0.535204	0.524681	0.0105235	6.66528e-15	1.34109e-14	0.0917515
aShown are 149 CpG sites in 116 genes that were significantly differentially methylated (q-values <0.05) in cluster 3 compared with all other breast tumors using the Wilcoxon rank sum test. Q values were adjusted for multiple comparisons using FDR. bMean β methylation determined in 9 normal breast tissues. c64 CpGs overlap with probes in the ‘methyl deviator’ MDI-109 list derived by Killian et al…
