# Supplementary material for: DNA methylation profiling in the Carolina Breast Cancer Study defines cancer subclasses differing in clinicopathologic characteristics and survival
Source: Breast Cancer Res. 2014 Oct 7;16:450. doi: 10.1186/s13058-014-0450-6 (PMC4303129; doi:10.1186/s13058-014-0450-6)
Supplement: Supplementary file 7 — Additional file 7: Table S5.: Gene ontology (GO) terms for genes that define the cluster 3 hypermethylation signature. (XLSX 15 KB) [file 13058_2014_450_MOESM7_ESM.xlsx]

## Sheet: Sheet1
Table S5. GO terms significantly enriched for the 116 genes that define the cluster 3 hypermethylation signature
Category	GO Term	Count	%	P Value	List Total	Pop Hits	Pop Total	Fold Enrichment	FDR p-value
GOTERM_BP_ALL	GO:0065007~biological regulation	91	81.98	6.55e-14	108	2134	4288	1.69	1.12e-10
GOTERM_BP_ALL	GO:0050794~regulation of cellular process	85	76.58	4.25e-12	108	1979	4288	1.71	7.26e-09
GOTERM_BP_ALL	GO:0050789~regulation of biological process	86	77.48	6.24e-12	108	2035	4288	1.68	1.07e-08
GOTERM_BP_ALL	GO:0032501~multicellular organismal process	73	65.77	3.32e-11	108	1549	4288	1.87	5.68e-08
GOTERM_BP_ALL	GO:0048519~negative regulation of biological process	47	42.34	1.74e-10	108	733	4288	2.55	2.98e-07
GOTERM_BP_ALL	GO:0048523~negative regulation of cellular process	45	40.54	4.84e-10	108	698	4288	2.56	8.27e-07
GOTERM_BP_ALL	GO:0019222~regulation of metabolic process	57	51.35	4.88e-09	108	1123	4288	2.02	8.35e-06
GOTERM_BP_ALL	GO:0048856~anatomical structure development	59	53.15	1.62e-08	108	1226	4288	1.91	2.78e-05
GOTERM_BP_ALL	GO:0007275~multicellular organismal development	62	55.86	1.79e-08	108	1334	4288	1.85	3.06e-05
GOTERM_BP_ALL	GO:0048731~system development	58	52.25	1.93e-08	108	1197	4288	1.92	3.31e-05
GOTERM_BP_ALL	GO:0003008~system process	25	22.52	3.48e-08	108	275	4288	3.61	5.95e-05
GOTERM_BP_ALL	GO:0032502~developmental process	63	56.76	4.02e-08	108	1396	4288	1.79	6.87e-05
GOTERM_BP_ALL	GO:0031323~regulation of cellular metabolic process	53	47.75	5.56e-08	108	1061	4288	1.98	9.5e-05
GOTERM_BP_ALL	GO:0009605~response to external stimulus	29	26.13	1.15e-07	108	386	4288	2.98	0.000197
GOTERM_BP_ALL	GO:0007154~cell communication	24	21.62	1.29e-07	108	272	4288	3.5	0.00022
GOTERM_BP_ALL	GO:0060284~regulation of cell development	18	16.22	1.48e-07	108	153	4288	4.67	0.000253
GOTERM_BP_ALL	GO:0065008~regulation of biological quality	34	30.63	1.82e-07	108	523	4288	2.58	0.00031
GOTERM_BP_ALL	GO:0007267~cell-cell signaling	21	18.92	2.07e-07	108	215	4288	3.88	0.000355
GOTERM_BP_ALL	GO:0050877~neurological system process	20	18.02	2.47e-07	108	197	4288	4.03	0.000423
GOTERM_BP_ALL	GO:0009653~anatomical structure morphogenesis	41	36.94	2.58e-07	108	729	4288	2.23	0.000441
GOTERM_BP_ALL	GO:0051171~regulation of nitrogen compound metabolic process	45	40.54	2.75e-07	108	852	4288	2.1	0.000471
GOTERM_BP_ALL	GO:0080090~regulation of primary metabolic process	49	44.14	3.99e-07	108	990	4288	1.97	0.000682
GOTERM_BP_ALL	GO:0019219~regulation of nucleobase, nucleoside, nucleotide and nucleic acid metabolic process	44	39.64	4.49e-07	108	835	4288	2.09	0.000768
GOTERM_BP_ALL	GO:0009889~regulation of biosynthetic process	45	40.54	5.31e-07	108	871	4288	2.05	0.000908
GOTERM_BP_ALL	GO:0060255~regulation of macromolecule metabolic process	49	44.14	6.24e-07	108	1004	4288	1.94	0.00106647
GOTERM_BP_ALL	GO:0022008~neurogenesis	26	23.42	1.5e-06	108	360	4288	2.87	0.00255596
GOTERM_BP_ALL	GO:0009719~response to endogenous stimulus	18	16.22	1.82e-06	108	182	4288	3.93	0.00310212
GOTERM_BP_ALL	GO:0048869~cellular developmental process	44	39.64	2.08e-06	108	881	4288	1.98	0.00355847
GOTERM_BP_ALL	GO:0022414~reproductive process	24	21.62	2.14e-06	108	318	4288	3	0.00366293
GOTERM_BP_ALL	GO:0000003~reproduction	24	21.62	2.26e-06	108	319	4288	2.99	0.00386889
GOTERM_BP_ALL	GO:0009725~response to hormone stimulus	17	15.32	2.7e-06	108	167	4288	4.04	0.00462178
GOTERM_BP_ALL	GO:0048545~response to steroid hormone stimulus	14	12.61	2.73e-06	108	111	4288	5.01	0.00466535
GOTERM_BP_ALL	GO:0030154~cell differentiation	43	38.74	2.74e-06	108	858	4288	1.99	0.00468666
GOTERM_BP_ALL	GO:0031326~regulation of cellular biosynthetic process	43	38.74	3.42e-06	108	865	4288	1.97	0.00584824
GOTERM_BP_ALL	GO:0048699~generation of neurons	24	21.62	3.66e-06	108	328	4288	2.91	0.00626135
GOTERM_BP_ALL	GO:0048518~positive regulation of biological process	44	39.64	5.59e-06	108	913	4288	1.91	0.00955635
GOTERM_BP_ALL	GO:0007610~behavior	18	16.22	5.83e-06	108	198	4288	3.61	0.009962
GOTERM_BP_ALL	GO:0010468~regulation of gene expression	42	37.84	7.13e-06	108	857	4288	1.95	0.0121859
GOTERM_BP_ALL	GO:0048513~organ development	47	42.34	7.19e-06	108	1020	4288	1.83	0.0122793
GOTERM_BP_ALL	GO:0010556~regulation of macromolecule biosynthetic process	41	36.94	7.98e-06	108	829	4288	1.96	0.0136338
GOTERM_BP_ALL	GO:0007399~nervous system development	29	26.13	8.81e-06	108	477	4288	2.41	0.0150485
GOTERM_BP_ALL	GO:0006928~cell motion	24	21.62	1e-05	108	348	4288	2.74	0.0170848
GOTERM_BP_ALL	GO:0045165~cell fate commitment	15	13.51	1.11e-05	108	145	4288	4.11	0.0189216
GOTERM_BP_ALL	GO:0045449~regulation of transcription	39	35.14	1.26e-05	108	781	4288	1.98	0.021482
GOTERM_BP_ALL	GO:0001501~skeletal system development	19	17.12	1.59e-05	108	236	4288	3.2	0.0272188
GOTERM_BP_ALL	GO:0042221~response to chemical stimulus	31	27.93	1.62e-05	108	549	4288	2.24	0.0277612
GOTERM_BP_ALL	GO:0006350~transcription	25	22.52	1.91e-05	108	388	4288	2.56	0.0327005
GOTERM_BP_ALL	GO:0051094~positive regulation of developmental process	21	18.92	1.95e-05	108	287	4288	2.91	0.0333291
GOTERM_BP_ALL	GO:0045597~positive regulation of cell differentiation	19	17.12	2.13e-05	108	241	4288	3.13	0.0363167
GO analysis was performed using 116 genes containing 149 CpG loci that were significantly hypermethylated in concensus cluster 3 compared with all other tumors (shown in Table S3). Background included the 609 genes that were screened for methylation from the Cancer Panel I array. GO terms shown are significant after FDR adjustment.
