# Supplementary material for: DNA methylation profiling in the Carolina Breast Cancer Study defines cancer subclasses differing in clinicopathologic characteristics and survival
Source: Breast Cancer Res. 2014 Oct 7;16:450. doi: 10.1186/s13058-014-0450-6 (PMC4303129; doi:10.1186/s13058-014-0450-6)
Supplement: Supplementary file 9 — Additional file 9: Table S6.: Four hundred sixty-seven CpGs differentially methylated by hormone receptor (HR) status. (XLSX 64 KB) [file 13058_2014_450_MOESM9_ESM.xlsx]

## Sheet: Sheet1
Table S6. 467 CpGs significantly differentially methylated in HR+ vs HR-
Probe	HR+ mean β	HR- mean β	Coefficient (HR+ vs. HR-)	SE	p-value	FDR-adjusted
RARA_P1076_R	0.443813	0.679199	-0.946199	0.081488	1.38543e-27	1.29538e-24
FZD9_E458_F	0.600773	0.340732	0.99955	0.0925759	1.96985e-24	9.20906e-22
TFF1_P180_R	0.623372	0.803148	-0.868742	0.0918756	1.52243e-19	4.74489e-17
OGG1_E400_F	0.285708	0.432932	-0.665733	0.0721855	9.75286e-19	2.27973e-16
SERPINA5_P156_F	0.32279	0.488702	-0.682437	0.0747798	2.08631e-18	3.9014e-16
C4B_E171_F	0.396532	0.547317	-0.600586	0.0665742	4.72681e-18	7.36594e-16
CDH17_P376_F	0.748194	0.885645	-0.929885	0.107871	1.02125e-16	1.3641e-14
SEPT5_P441_F	0.324082	0.479044	-0.61478	0.071997	1.88301e-16	2.20077e-14
OSM_P188_F	0.775555	0.608538	0.756684	0.0909601	9.65084e-16	1.00262e-13
C4B_P191_F	0.795002	0.892515	-0.748689	0.0902176	1.11915e-15	1.0464e-13
DAB2IP_E18_R	0.167452	0.319657	-0.85618	0.10447	2.38062e-15	2.02353e-13
SEPT5_P464_R	0.428448	0.595158	-0.613069	0.0752432	3.36338e-15	2.62063e-13
BCR_P346_F	0.465805	0.646478	-0.703926	0.086919	4.79961e-15	3.45203e-13
PTGS2_P308_F	0.411124	0.181733	1.01704	0.126717	8.08734e-15	5.04111e-13
RARA_P176_R	0.345836	0.515426	-0.668322	0.0832519	7.99298e-15	5.04111e-13
RASSF1_E116_F	0.555934	0.304693	1.04279	0.13032	9.62368e-15	5.62384e-13
EPHX1_P22_F	0.738744	0.881509	-0.891303	0.111927	1.26706e-14	6.96881e-13
TGFB3_E58_R	0.547232	0.711054	-0.681272	0.0873756	4.1034e-14	2.13149e-12
APBA2_P305_R	0.737133	0.846014	-0.626809	0.0808588	5.62881e-14	2.76997e-12
KCNK4_E3_F	0.341897	0.466628	-0.506072	0.0654359	6.38407e-14	2.98455e-12
OSM_P34_F	0.669017	0.512035	0.607152	0.0786264	6.93489e-14	3.08768e-12
HOXA11_E35_F	0.477006	0.287106	0.764139	0.0991928	7.88268e-14	3.35014e-12
FABP3_E113_F	0.477991	0.274081	0.8774	0.114333	9.67624e-14	3.9336e-12
LIG3_P622_R	0.468985	0.606156	-0.542686	0.0709773	1.17574e-13	4.58048e-12
MEST_E150_F	0.322085	0.485631	-0.689094	0.0902382	1.25568e-13	4.69623e-12
CD9_P585_R	0.729415	0.595879	0.592996	0.0778724	1.45566e-13	5.23477e-12
HDAC9_E38_F	0.419225	0.241072	0.809701	0.107296	2.33107e-13	8.07241e-12
POMC_P400_R	0.644666	0.451932	0.76635	0.101861	2.72631e-13	9.10394e-12
CXCL9_E268_R	0.649206	0.765261	-0.536153	0.0717099	3.75134e-13	1.20948e-11
FASTK_P598_R	0.556851	0.674864	-0.480986	0.0645602	4.49057e-13	1.39956e-11
SCGB3A1_E55_R	0.44296	0.20446	1.12662	0.15161	5.1143e-13	1.54254e-11
AXL_P223_R	0.234555	0.375569	-0.588787	0.0799008	7.77177e-13	2.22093e-11
MME_E29_F	0.558598	0.303295	1.02803	0.139532	7.83856e-13	2.22093e-11
TNK1_P221_F	0.333622	0.452385	-0.496568	0.0680198	1.23083e-12	3.38478e-11
MOS_P746_F	0.578639	0.71618	-0.578557	0.0820167	6.23555e-12	1.66578e-10
THPO_E483_F	0.799485	0.897755	-0.708095	0.100444	6.41933e-12	1.66724e-10
THY1_P149_R	0.313707	0.475555	-0.623298	0.0885217	6.78278e-12	1.71403e-10
GAS7_P622_R	0.621536	0.419172	0.77439	0.110355	7.92066e-12	1.9489e-10
PDGFB_P719_F	0.586702	0.707788	-0.529438	0.0755458	8.40192e-12	2.01431e-10
MMP7_E59_F	0.469541	0.34357	0.483472	0.069102	9.0601e-12	2.1178e-10
IGFBP7_P297_F	0.582861	0.41885	0.608564	0.0878104	1.38636e-11	3.16157e-10
RBP1_P426_R	0.57084	0.359948	0.781202	0.113594	1.94953e-11	4.34002e-10
SEMA3B_P110_R	0.148554	0.220217	-0.46035	0.0672766	2.42797e-11	5.27942e-10
FGF2_P229_F	0.597124	0.446308	0.61703	0.0903713	2.66913e-11	5.6719e-10
GPR116_E328_R	0.820802	0.908598	-0.748843	0.110035	3.07194e-11	6.24406e-10
MEST_P62_R	0.407777	0.553047	-0.602901	0.0885612	3.02926e-11	6.24406e-10
ZNFN1A1_E102_F	0.73638	0.847916	-0.650013	0.0955604	3.13885e-11	6.24431e-10
PAX6_P50_R	0.376048	0.184306	0.938008	0.138439	3.71113e-11	7.22897e-10
LY6G6E_P45_R	0.724139	0.859557	-0.824242	0.121742	3.83425e-11	7.31638e-10
SNCG_P53_F	0.474512	0.621148	-0.562238	0.0837536	5.49748e-11	1.02803e-09
COL1A2_E299_F	0.437068	0.249251	0.888666	0.13407	9.31069e-11	1.70696e-09
WNT10B_P823_R	0.686991	0.559071	0.545381	0.0823874	9.82377e-11	1.76639e-09
DAB2IP_P9_F	0.127044	0.192118	-0.482307	0.0738525	1.69935e-10	2.9979e-09
RARA_E128_R	0.151005	0.231773	-0.494648	0.0758403	1.78956e-10	3.09858e-09
THY1_P20_R	0.271145	0.363381	-0.409659	0.0628558	1.84271e-10	3.13261e-09
DDR1_P332_R	0.345043	0.453925	-0.488093	0.0768215	4.9666e-10	8.29244e-09
CD9_P504_F	0.496652	0.351536	0.599566	0.0945936	5.44143e-10	8.92585e-09
GSTM2_P453_R	0.613936	0.749663	-0.5966	0.0948699	7.31818e-10	1.17974e-08
SEMA3B_E96_F	0.1711	0.236482	-0.394801	0.0631522	9.11522e-10	1.44453e-08
LYN_P241_F	0.269089	0.121212	0.937936	0.150638	1.05747e-09	1.62088e-08
SERPINA5_E69_F	0.618693	0.723804	-0.462922	0.0743224	1.04417e-09	1.62088e-08
EPHB1_P503_F	0.418692	0.24544	0.749055	0.120889	1.26309e-09	1.90482e-08
HDAC9_P137_R	0.37074	0.236774	0.643043	0.104109	1.4167e-09	2.10256e-08
TNFRSF10D_E27_F	0.592789	0.409378	0.750837	0.122047	1.6357e-09	2.38965e-08
SNCG_P98_R	0.523252	0.627053	-0.419173	0.0684142	1.89298e-09	2.72297e-08
GRB7_E71_R	0.225589	0.316332	-0.463304	0.0756777	1.94787e-09	2.75949e-08
PROK2_P390_F	0.335718	0.160652	0.893885	0.146765	2.3385e-09	3.2602e-08
S100A2_E36_R	0.67005	0.553803	0.466294	0.07659	2.37105e-09	3.2602e-08
PRSS8_E134_R	0.696755	0.791491	-0.467471	0.0770641	2.69546e-09	3.65254e-08
ARHGDIB_P148_R	0.428007	0.517464	-0.35279	0.0586055	3.51748e-09	4.69835e-08
TNFRSF10D_P70_F	0.586907	0.436861	0.582059	0.0968287	3.69333e-09	4.86375e-08
IGFBP5_P9_R	0.158075	0.229078	-0.437421	0.0729742	4.07143e-09	5.28721e-08
MST1R_P87_R	0.492119	0.606707	-0.455405	0.0761848	4.47503e-09	5.73172e-08
ADAMTS12_E52_R	0.514906	0.371956	0.520478	0.0875388	5.36767e-09	6.7223e-08
EPS8_P437_F	0.167403	0.227463	-0.369574	0.0621668	5.39222e-09	6.7223e-08
FGF1_E5_F	0.695285	0.784609	-0.443742	0.0751699	6.82766e-09	8.39981e-08
MMP2_P197_F	0.313941	0.194714	0.616207	0.10469	7.52292e-09	9.13497e-08
DBC1_P351_R	0.391688	0.246397	0.651575	0.110997	8.22219e-09	9.85608e-08
ZAP70_P220_R	0.786383	0.702962	0.41361	0.0709042	1.01079e-08	1.19631e-07
CD81_P211_F	0.364537	0.237766	0.60086	0.103447	1.16182e-08	1.35788e-07
TAL1_E122_F	0.256934	0.381844	-0.537838	0.0935235	1.59918e-08	1.84597e-07
CD82_P557_R	0.194642	0.275037	-0.451274	0.0790532	2.01948e-08	2.283e-07
MAGEA1_E113_R	0.734419	0.822711	-0.500731	0.0877269	2.02662e-08	2.283e-07
MYBL2_P354_F	0.317377	0.183987	0.672843	0.118467	2.36623e-08	2.63384e-07
GFAP_P56_R	0.600005	0.696089	-0.393866	0.0694933	2.52523e-08	2.77775e-07
MOS_P27_R	0.191919	0.276098	-0.457732	0.0813952	3.21065e-08	3.49064e-07
GABRB3_E42_F	0.287295	0.169227	0.728636	0.129866	3.44313e-08	3.70037e-07
HLA-DOA_P594_F	0.718319	0.796677	-0.393365	0.0704629	4.00786e-08	4.25835e-07
WNT1_P79_R	0.362407	0.248613	0.525194	0.09436	4.38577e-08	4.60752e-07
EGF_P242_R	0.796924	0.865682	-0.461828	0.083783	5.84754e-08	6.07495e-07
IGFBP7_P371_F	0.334359	0.178989	0.861194	0.157396	7.26125e-08	7.46074e-07
IAPP_E280_F	0.812528	0.879985	-0.466708	0.0855306	7.85708e-08	7.98518e-07
SPDEF_P6_R	0.380454	0.46742	-0.373611	0.0685362	8.08161e-08	8.12506e-07
NDN_P1110_F	0.761373	0.837401	-0.460653	0.0847902	8.90847e-08	8.86108e-07
TRIP6_P1274_R	0.501229	0.609518	-0.389746	0.0721954	1.06739e-07	1.05053e-06
EVI2A_P94_R	0.821833	0.74946	0.430054	0.0805609	1.46218e-07	1.4241e-06
SERPINE1_P519_F	0.347615	0.443294	-0.389933	0.0731308	1.5104e-07	1.4559e-06
HTR2A_E10_R	0.777518	0.844209	-0.436327	0.0818948	1.54289e-07	1.47204e-06
PAX6_E129_F	0.260947	0.14337	0.705269	0.132834	1.69823e-07	1.60388e-06
GNMT_P197_F	0.196616	0.23394	-0.277824	0.052412	1.77555e-07	1.65022e-06
MFAP4_P197_F	0.681981	0.58667	0.380154	0.0717505	1.7987e-07	1.65022e-06
PLAT_P80_F	0.236857	0.331751	-0.445418	0.0840711	1.80024e-07	1.65022e-06
PDGFRA_E125_F	0.624225	0.512752	0.441739	0.0834733	1.85809e-07	1.68671e-06
BMP2_P1201_F	0.270345	0.153167	0.709659	0.134806	2.14276e-07	1.92643e-06
CAV1_P169_F	0.350118	0.243158	0.467557	0.0888726	2.17974e-07	1.941e-06
HLA-DOA_P191_R	0.542188	0.672219	-0.475053	0.0907101	2.46428e-07	2.17368e-06
CD1A_P414_R	0.87693	0.929119	-0.614123	0.11735	2.51256e-07	2.18498e-06
ERG_E28_F	0.480147	0.332018	0.559743	0.107014	2.5472e-07	2.18498e-06
SLC22A2_E271_R	0.850405	0.921248	-0.691963	0.13229	2.54604e-07	2.18498e-06
IPF1_P234_F	0.603789	0.478427	0.453456	0.0868508	2.6737e-07	2.27265e-06
GLI3_P453_R	0.185791	0.251723	-0.393219	0.0754767	2.83205e-07	2.38556e-06
IRAK3_P185_F	0.512505	0.383574	0.498135	0.0957469	2.93753e-07	2.45231e-06
ISL1_P379_F	0.388009	0.255863	0.562844	0.108456	3.13849e-07	2.59689e-06
NBL1_E205_R	0.681747	0.773254	-0.415978	0.0802261	3.21177e-07	2.63422e-06
ETS1_P559_R	0.189109	0.0840712	0.907899	0.175331	3.32571e-07	2.70395e-06
DLC1_P695_F	0.470878	0.576734	-0.346222	0.0669331	3.42044e-07	2.75699e-06
MT1A_E13_R	0.372603	0.510817	-0.519023	0.100491	3.55824e-07	2.81945e-06
SLC22A2_P109_F	0.753245	0.819344	-0.389214	0.0753439	3.54055e-07	2.81945e-06
NES_P239_R	0.212034	0.285305	-0.434665	0.0843271	3.74917e-07	2.89708e-06
PXN_P308_F	0.210683	0.265993	-0.330108	0.0640392	3.74402e-07	2.89708e-06
RUNX1T1_E145_R	0.443506	0.566592	-0.457899	0.0887863	3.69647e-07	2.89708e-06
LRRK1_P834_F	0.670287	0.745281	-0.3633	0.0707408	4.1233e-07	3.15489e-06
SNCG_E119_F	0.567307	0.665043	-0.391512	0.0762535	4.15028e-07	3.15489e-06
DNMT3B_P352_R	0.152984	0.191379	-0.292182	0.057696	5.89737e-07	4.37143e-06
ETS1_E253_R	0.426981	0.341494	0.361522	0.0713879	5.89631e-07	4.37143e-06
FRK_P36_F	0.493377	0.597727	-0.413712	0.0816491	5.81612e-07	4.37143e-06
IL17RB_E164_R	0.181191	0.235299	-0.37936	0.0749309	5.93767e-07	4.37143e-06
ERN1_P809_R	0.530638	0.423078	0.425585	0.0844393	6.64529e-07	4.85417e-06
LCN2_P86_R	0.618096	0.711469	-0.398165	0.0791767	7.02807e-07	5.0548e-06
SFN_E118_F	0.770186	0.835356	-0.415535	0.0826176	7.00023e-07	5.0548e-06
MT1A_P49_R	0.265843	0.411035	-0.614497	0.122316	7.20304e-07	5.1411e-06
TMEFF2_P152_R	0.462637	0.337284	0.475417	0.0950119	7.95365e-07	5.63384e-06
NPY_P295_F	0.454344	0.293176	0.635138	0.12802	9.79955e-07	6.88916e-06
TGFBI_P173_F	0.289039	0.368789	-0.382319	0.0771122	9.95903e-07	6.94902e-06
IRF7_P277_R	0.0949938	0.171363	-0.608172	0.122883	1.03938e-06	7.19864e-06
FGF6_E294_F	0.827604	0.890428	-0.522014	0.105513	1.04873e-06	7.21004e-06
VIM_P811_R	0.254561	0.119355	0.842538	0.170875	1.13732e-06	7.76202e-06
TGFB2_E226_R	0.348316	0.217385	0.656416	0.133901	1.30596e-06	8.84835e-06
DNAJC15_P65_F	0.870373	0.818718	0.330177	0.0674302	1.34245e-06	9.03015e-06
ADAMTS12_P250_R	0.3113	0.18597	0.742693	0.15184	1.37715e-06	9.19741e-06
IL2_P607_R	0.637213	0.713464	-0.334272	0.0683838	1.39809e-06	9.27105e-06
TJP2_P518_F	0.320471	0.212504	0.569746	0.116752	1.45459e-06	9.57777e-06
PLAU_P176_R	0.28917	0.185855	0.603164	0.123776	1.50413e-06	9.83469e-06
APBA2_P227_F	0.830058	0.906079	-0.632596	0.130207	1.61385e-06	1.04788e-05
MAS1_P469_R	0.842888	0.890129	-0.406041	0.083915	1.77383e-06	1.14382e-05
JAK3_P156_R	0.704076	0.611337	0.463001	0.0957736	1.81143e-06	1.16006e-05
ATP10A_P147_F	0.543947	0.430447	0.429179	0.0889865	1.91261e-06	1.21652e-05
PRSS1_P1249_R	0.582783	0.661019	-0.324476	0.0677937	2.27838e-06	1.43938e-05
CHI3L2_P226_F	0.776006	0.704866	0.365533	0.0764729	2.34786e-06	1.47332e-05
ALK_E183_R	0.263822	0.17091	0.519322	0.108743	2.39547e-06	1.49317e-05
CREB1_P819_F	0.288234	0.189289	0.528063	0.110983	2.60352e-06	1.61211e-05
SNRPN_P230_R	0.875795	0.913199	-0.381626	0.0805944	2.90076e-06	1.78435e-05
MMP19_P306_F	0.768127	0.821595	-0.32226	0.0681427	2.98308e-06	1.82299e-05
SNRPN_E14_F	0.791454	0.848808	-0.368702	0.0780326	3.04281e-06	1.84742e-05
BCR_P422_F	0.580213	0.670556	-0.378771	0.0802486	3.11516e-06	1.87914e-05
GLI3_E148_R	0.797327	0.866689	-0.464659	0.0988069	3.37774e-06	2.02448e-05
EVI1_P30_R	0.267428	0.151226	0.647511	0.138499	3.84005e-06	2.28691e-05
NBL1_P24_F	0.544409	0.647667	-0.39357	0.0847124	4.39896e-06	2.60318e-05
FGF8_P473_F	0.180041	0.113774	0.553744	0.119271	4.46532e-06	2.60942e-05
MYBL2_P211_F	0.192167	0.0919405	0.858805	0.184945	4.44802e-06	2.60942e-05
TBX1_P885_R	0.494727	0.362442	0.544122	0.11729	4.5403e-06	2.63676e-05
UGT1A1_E11_F	0.920093	0.954421	-0.578365	0.125195	4.96574e-06	2.86603e-05
GABRA5_P1016_F	0.736652	0.812751	-0.429227	0.0931289	5.21831e-06	2.99138e-05
TDG_E129_F	0.704892	0.76331	-0.310484	0.0673827	5.24691e-06	2.99138e-05
HOXA5_P479_F	0.686111	0.770237	-0.389533	0.0850135	5.90533e-06	3.34635e-05
PRKCDBP_P352_R	0.31862	0.2276	0.414084	0.0905037	6.08869e-06	3.42948e-05
MKRN4_P1320_R	0.874956	0.914752	-0.390043	0.0856335	6.68676e-06	3.74378e-05
TRIM29_E189_F	0.665555	0.73609	-0.32485	0.0716199	7.29176e-06	4.05821e-05
ONECUT2_E96_F	0.368648	0.245781	0.509744	0.112881	7.98293e-06	4.41659e-05
NQO1_P345_R	0.0718299	0.10525	-0.420889	0.0938982	9.27921e-06	5.10357e-05
IL12B_P392_R	0.461656	0.550958	-0.370886	0.0828035	9.41715e-06	5.14914e-05
SH3BP2_E18_F	0.259311	0.308986	-0.24814	0.055419	9.48438e-06	5.15575e-05
PWCR1_P357_F	0.739282	0.797357	-0.320563	0.0717258	9.84153e-06	5.31897e-05
KLK10_P268_R	0.36426	0.26283	0.436137	0.0976546	9.98279e-06	5.36432e-05
KLK11_P103_R	0.646769	0.721886	-0.322531	0.0725254	1.08667e-05	5.80592e-05
LAT_E46_F	0.734474	0.660849	0.325892	0.0733349	1.10261e-05	5.82452e-05
SOX1_P294_F	0.412621	0.535956	-0.440318	0.0990614	1.09764e-05	5.82452e-05
KIT_P367_R	0.361227	0.252103	0.513789	0.115702	1.11881e-05	5.87687e-05
FGF12_E61_R	0.195038	0.243996	-0.323422	0.073026	1.17896e-05	6.15824e-05
APOA1_P261_F	0.782388	0.852498	-0.441661	0.100155	1.28317e-05	6.66537e-05
AFF3_P122_F	0.882941	0.836046	0.376919	0.0856882	1.34758e-05	6.92302e-05
SERPINB5_P19_R	0.7074	0.777912	-0.361884	0.0822675	1.34678e-05	6.92302e-05
NPY_E31_R	0.645675	0.548032	0.343147	0.0781696	1.40201e-05	7.16328e-05
MAPK12_P416_F	0.228332	0.165262	0.449344	0.10257	1.45835e-05	7.41065e-05
GABRA5_E44_R	0.613705	0.691184	-0.353869	0.0808018	1.46728e-05	7.41569e-05
SFRP1_P157_F	0.231655	0.12753	0.734658	0.168458	1.59097e-05	7.99759e-05
TDGF1_E53_R	0.812471	0.853831	-0.297214	0.0683741	1.69318e-05	8.46589e-05
DDR2_E331_F	0.902123	0.853429	0.378853	0.0873928	1.78307e-05	8.86795e-05
HOXA5_P1324_F	0.421589	0.511132	-0.353435	0.0815825	1.80516e-05	8.9303e-05
UGT1A1_P315_R	0.720827	0.794634	-0.351415	0.0815228	1.9834e-05	9.76041e-05
DSC2_E90_F	0.281849	0.345801	-0.323385	0.0753369	2.14582e-05	0.000103956
GSTM2_P109_R	0.266732	0.40247	-0.496799	0.115696	2.13218e-05	0.000103956
SNURF_E256_R	0.737723	0.797227	-0.333359	0.0776472	2.13897e-05	0.000103956
MYOD1_E156_F	0.406786	0.298552	0.454755	0.106086	2.20102e-05	0.00010608
BCAP31_P1072_F	0.912421	0.868708	0.406901	0.0950248	2.24535e-05	0.000107662
COL1A1_P5_F	0.589853	0.500829	0.370303	0.086548	2.27922e-05	0.000108728
COL18A1_P494_R	0.451028	0.362163	0.351937	0.0823893	2.34862e-05	0.00011147
SLC22A3_E122_R	0.440751	0.304475	0.537521	0.126445	2.56659e-05	0.0001212
CARD15_P302_R	0.144546	0.192205	-0.319828	0.0754884	2.72869e-05	0.000127566
ISL1_P554_F	0.391989	0.267624	0.507536	0.119773	2.7204e-05	0.000127566
BCL2L2_P280_F	0.188766	0.240323	-0.338495	0.0802043	2.92683e-05	0.000136148
LYN_E353_F	0.237104	0.149441	0.566673	0.134679	3.09124e-05	0.000143085
EVI2A_E420_F	0.889569	0.855708	0.326265	0.0777059	3.21045e-05	0.000147146
GP1BB_P278_R	0.705575	0.628254	0.344486	0.0820297	3.19937e-05	0.000147146
IGF1_E394_F	0.517769	0.60846	-0.350325	0.0834688	3.2329e-05	0.000147452
IL12B_E25_F	0.799356	0.856782	-0.372516	0.0895555	3.78917e-05	0.000171837
MCF2_P445_F	0.843136	0.883072	-0.302043	0.0726297	3.80431e-05	0.000171837
IGFBP3_P1035_F	0.178172	0.101882	0.584275	0.141227	4.16537e-05	0.000187241
CCNA1_P216_F	0.2489	0.143415	0.60416	0.146444	4.37351e-05	0.000195657
IL13_E75_R	0.886148	0.920111	-0.417186	0.103211	6.18737e-05	0.000275485
GSTM2_E153_F	0.290251	0.424814	-0.469404	0.11618	6.2323e-05	0.000276171
MAP3K8_P1036_F	0.544139	0.615365	-0.296383	0.073499	6.43693e-05	0.000283893
NEFL_P209_R	0.614934	0.511141	0.363568	0.0902527	6.54771e-05	0.000287423
GRPR_P200_R	0.639979	0.709086	-0.286206	0.0710735	6.586e-05	0.000287753
FRZB_P406_F	0.103799	0.162901	-0.570155	0.142396	7.23443e-05	0.000313157
TNK1_P41_R	0.181938	0.23024	-0.285546	0.0712957	7.20229e-05	0.000313157
GP1BB_E23_F	0.599953	0.520659	0.328692	0.0821313	7.29301e-05	0.000314238
IFNGR2_P377_R	0.518424	0.439719	0.324419	0.0811733	7.45578e-05	0.000319778
NPR2_P618_F	0.272111	0.343401	-0.319804	0.0801167	7.60619e-05	0.000324739
MPO_P883_R	0.39504	0.325187	0.341646	0.08603	8.26757e-05	0.000351372
IPF1_P750_F	0.701323	0.77368	-0.373175	0.0941562	8.53624e-05	0.000359885
PEG10_P978_R	0.319616	0.216038	0.39417	0.0994597	8.54487e-05	0.000359885
DAPK1_P10_F	0.21573	0.129301	0.555907	0.140542	8.81396e-05	0.000369554
SPDEF_E116_R	0.262586	0.311709	-0.283011	0.0715823	8.87894e-05	0.000370617
EPHB6_E342_F	0.177958	0.127643	0.38185	0.0967104	9.06999e-05	0.000376908
HCK_P858_F	0.810427	0.754402	0.385794	0.0978308	9.25125e-05	0.00038274
SOX2_P546_F	0.2248	0.148857	0.46971	0.119478	9.71568e-05	0.000400183
LOX_P71_F	0.0759013	0.0978896	-0.299863	0.0763542	9.87624e-05	0.000405013
TDGF1_P428_R	0.403241	0.461887	-0.248016	0.0632378	0.000100893	0.000411942
EPHB4_E476_R	0.294755	0.34627	-0.253495	0.0648687	0.000106785	0.000434102
GSTP1_seq_38_S153_R	0.185587	0.116531	0.6546	0.167957	0.000111325	0.000450601
KRT1_P798_R	0.731525	0.782043	-0.239857	0.0617002	0.000115842	0.000466862
CRK_P721_F	0.299279	0.359988	-0.261491	0.0677273	0.000128731	0.000516581
IL6_E168_F	0.19231	0.225282	-0.256536	0.0666959	0.000136384	0.000542762
IRAK3_E130_F	0.280027	0.170897	0.617153	0.160454	0.000136416	0.000542762
MMP2_P303_R	0.424481	0.328808	0.374362	0.0975105	0.000140297	0.000555836
EGFR_E295_R	0.155988	0.0806758	0.727009	0.190318	0.000151338	0.000597049
THBS2_E129_F	0.190719	0.120219	0.523334	0.13704	0.000152009	0.000597179
MAS1_P657_R	0.888348	0.913837	-0.292997	0.0769484	0.0001588	0.000621247
PSCA_E359_F	0.630396	0.558504	0.288977	0.0760771	0.000164649	0.000641446
CDK10_P199_R	0.296069	0.350308	-0.252401	0.0666008	0.000170358	0.000660932
CDKN2B_seq_50_S294_F	0.0752714	0.0989031	-0.316557	0.0836376	0.000173642	0.000670891
AGXT_E115_R	0.867282	0.903005	-0.346578	0.0916419	0.000175681	0.000675974
MAP2K6_P297_R	0.126911	0.147392	-0.211477	0.0561543	0.000186882	0.000716124
SEMA3F_E333_R	0.143025	0.179279	-0.251804	0.0670078	0.000192901	0.000736172
PCDH1_P264_F	0.184768	0.235838	-0.284953	0.0758922	0.000195246	0.000742092
SFRP1_E398_R	0.219085	0.130532	0.644489	0.171833	0.000198332	0.000750769
CCNA1_E7_F	0.3789	0.257039	0.49484	0.132039	0.000200645	0.000756463
APC_P14_F	0.482832	0.352137	0.472918	0.126624	0.000210859	0.00079178
CAV1_P130_R	0.217184	0.146743	0.423045	0.113421	0.000214925	0.000803818
DDIT3_P1313_R	0.498378	0.582668	-0.309123	0.0829054	0.00021595	0.000804437
NOTCH3_E403_F	0.130857	0.154618	-0.242278	0.0650477	0.000219312	0.000813719
BMPR1A_E88_F	0.65558	0.699077	-0.212522	0.0570955	0.000221348	0.000818024
SLC14A1_E295_F	0.807751	0.759855	0.245237	0.0660155	0.000227713	0.000838234
CCND2_P898_R	0.299171	0.198985	0.481427	0.129659	0.000229307	0.000840794
TYRO3_P366_F	0.17816	0.221511	-0.272101	0.073313	0.000230654	0.000842428
PEG3_E496_F	0.546153	0.60526	-0.222333	0.0599232	0.00023173	0.000843065
MECP2_E90_R	0.362363	0.421991	-0.261049	0.0707012	0.000248266	0.000896248
ZNF215_P71_R	0.470502	0.395648	0.298894	0.0809503	0.000248241	0.000896248
ADCYAP1_P398_F	0.281695	0.189435	0.460392	0.125064	0.000258955	0.000931242
GPX1_P194_F	0.196875	0.267612	-0.371255	0.10132	0.000276308	0.000989841
BMP3_E147_F	0.28465	0.218139	0.325516	0.0890853	0.000287225	0.00102502
GUCY2F_P255_F	0.709218	0.769583	-0.24232	0.066345	0.000288929	0.00102718
TSG101_P257_R	0.258008	0.310832	-0.273134	0.0748826	0.000294375	0.00104258
GNAS_P86_F	0.730264	0.77798	-0.28772	0.0789842	0.000299693	0.00105741
MLH3_P25_F	0.104577	0.126466	-0.213875	0.0588761	0.000311359	0.00109343
ZP3_P220_F	0.693413	0.745716	-0.269591	0.074229	0.000312241	0.00109343
ZNF215_P129_R	0.329613	0.255464	0.422723	0.116653	0.000321949	0.00112322
TFF2_P178_F	0.70939	0.768768	-0.275983	0.0763057	0.000330465	0.00114864
ALOX12_P223_R	0.642764	0.718664	-0.37674	0.104462	0.000343537	0.00118965
ZNFN1A1_P179_F	0.914381	0.943532	-0.403305	0.111865	0.000345083	0.0011906
CD2_P68_F	0.823663	0.779952	0.272678	0.0758137	0.000356362	0.00122499
KRT13_P341_R	0.867167	0.897309	-0.285215	0.0793498	0.000359408	0.00123094
GRB7_P160_R	0.371271	0.435329	-0.269194	0.0750848	0.000371974	0.00126933
BMP6_P163_F	0.201878	0.127751	0.516038	0.145469	0.000428019	0.00145527
TNFSF10_E53_F	0.132561	0.176863	-0.32726	0.0923028	0.000431025	0.00146018
SNRPN_seq_18_S99_F	0.682267	0.740297	-0.256256	0.0727668	0.000470697	0.00158881
ERBB3_P870_R	0.116676	0.14216	-0.242898	0.0690055	0.000473528	0.00159262
NEU1_P745_F	0.241588	0.14668	0.500286	0.142234	0.00047814	0.00160237
ITGB4_P517_F	0.210774	0.253898	-0.227904	0.0648615	0.000484572	0.00161813
NTSR1_P318_F	0.316566	0.238038	0.3933	0.112264	0.000503313	0.00167472
NOTCH3_P198_R	0.291909	0.340216	-0.24804	0.0709478	0.000516826	0.00171359
PLS3_E70_F	0.491097	0.417877	0.277454	0.0799295	0.000565776	0.00186926
RBL2_P250_R	0.0995606	0.121984	-0.220151	0.0635892	0.000584871	0.00192554
HIC2_P528_R	0.107786	0.081735	0.306892	0.0888065	0.00059846	0.00196337
IHH_E186_F	0.306259	0.226109	0.431448	0.125231	0.000621639	0.00203228
SEPT9_P58_R	0.568259	0.647158	-0.305769	0.0888112	0.000626839	0.00204214
APC_E117_R	0.598513	0.522175	0.256687	0.0748053	0.000653369	0.00212118
TUSC3_E29_R	0.182916	0.22293	-0.300132	0.0875286	0.000659136	0.0021325
NGFB_E353_F	0.294166	0.198962	0.48385	0.141255	0.000667668	0.00215266
SFTPC_E13_F	0.688811	0.744606	-0.247646	0.0724086	0.000680396	0.00218615
CCND2_P887_F	0.279698	0.190081	0.494401	0.145202	0.000718399	0.00230035
ZIM2_E110_F	0.642047	0.686225	-0.219567	0.0645421	0.000726165	0.00231728
TEK_P526_F	0.688934	0.745539	-0.257266	0.0757101	0.000736307	0.00234166
IL12B_P1453_F	0.64578	0.704916	-0.227348	0.0670777	0.00075951	0.00239913
TUBB3_P721_R	0.124308	0.15159	-0.243922	0.0719553	0.00075795	0.00239913
CTAG1B_P4_R	0.893034	0.919359	-0.291872	0.0870003	0.000858272	0.00270197
FRK_P258_F	0.537428	0.61365	-0.282145	0.0842506	0.000876494	0.00275007
ACVR2B_P676_F	0.14119	0.163815	-0.230617	0.0690807	0.000909499	0.00284409
IRF5_E101_F	0.315458	0.357822	-0.204995	0.0619849	0.0010145	0.00316184
BMP2_E48_R	0.184406	0.119031	0.48605	0.147283	0.00103979	0.0032086
MMP10_E136_R	0.56938	0.62545	-0.242437	0.0734627	0.0010397	0.0032086
ZIM2_P22_F	0.600783	0.659357	-0.241628	0.0731859	0.00103454	0.0032086
RUNX3_P393_R	0.847129	0.801408	0.296264	0.0898376	0.00104829	0.00322419
TNFSF8_P184_F	0.623707	0.561778	0.263813	0.0800815	0.00106102	0.00325262
EYA4_P794_F	0.765551	0.703445	0.287148	0.0872126	0.00106767	0.00326233
TNFSF10_P2_R	0.230051	0.287502	-0.32788	0.0997654	0.00109016	0.00332018
ISL1_E87_R	0.342868	0.259151	0.368656	0.112368	0.00111195	0.00336489
MMP19_E274_R	0.828342	0.861016	-0.245487	0.0748261	0.00111203	0.00336489
GPR116_P850_F	0.894187	0.917333	-0.354142	0.108554	0.0011852	0.00357472
TEK_E75_F	0.657333	0.723215	-0.302039	0.092643	0.00119378	0.00358903
S100A4_E315_F	0.335109	0.261963	0.278527	0.0857109	0.00123831	0.00371097
MCF2_P1024_R	0.788099	0.832457	-0.277743	0.0855155	0.00124578	0.00372141
HSPA2_P162_R	0.858836	0.88659	-0.245069	0.0756257	0.00127744	0.00380385
ABL1_P53_F	0.125058	0.144399	-0.223502	0.0699059	0.00148117	0.00439649
MBD2_P233_F	0.554499	0.606534	-0.217321	0.0681897	0.0015331	0.00453623
HS3ST2_E145_R	0.626056	0.549136	0.336114	0.105567	0.00154938	0.00456995
HLA-DPB1_P540_F	0.906302	0.929968	-0.311234	0.0979333	0.00158037	0.00464669
CRIP1_P274_F	0.454864	0.51151	-0.23715	0.0747391	0.00160716	0.00471063
HOXB2_P99_F	0.676148	0.748755	-0.293191	0.0930881	0.00173887	0.00508077
HIC2_P498_F	0.142342	0.109879	0.349444	0.111348	0.00180578	0.00525983
NPY_P91_F	0.214976	0.16155	0.337768	0.107788	0.00183431	0.00532632
HS3ST2_P546_F	0.422855	0.36603	0.227943	0.0728118	0.00185309	0.00536421
ADCYAP1_P455_R	0.204345	0.143818	0.38242	0.122552	0.00191652	0.00553069
DSC2_P407_R	0.872595	0.840336	0.208388	0.0669063	0.00195408	0.00562173
HHIP_P578_R	0.373955	0.432591	-0.23194	0.0747084	0.00202011	0.00579386
EXT1_E197_F	0.125311	0.141583	-0.175167	0.0566866	0.00211938	0.00605999
MST1R_E42_R	0.466089	0.537319	-0.247194	0.0800698	0.0021395	0.00609888
SNURF_P78_F	0.698025	0.747827	-0.235585	0.0764723	0.00218634	0.00621347
DES_P1006_R	0.713649	0.765588	-0.224377	0.0730488	0.0022523	0.00636852
FGF3_E198_R	0.117537	0.0793932	0.492345	0.160305	0.00225453	0.00636852
LCN2_P141_R	0.797066	0.835268	-0.230838	0.075271	0.00228845	0.0064449
ASB4_P391_F	0.845869	0.877353	-0.231865	0.0757757	0.0023405	0.00657169
MKRN3_E144_F	0.823028	0.858814	-0.298308	0.0976161	0.00237104	0.00663749
RUNX3_P247_F	0.782898	0.727272	0.257429	0.0843545	0.00240358	0.00670851
CDKN1C_P6_R	0.195302	0.222559	-0.185047	0.0606721	0.00241784	0.00670882
MLF1_E243_F	0.197067	0.225514	-0.19906	0.0652672	0.00241805	0.00670882
MOS_E60_R	0.498224	0.576269	-0.318934	0.104867	0.00248685	0.00687931
EMR3_E61_F	0.509234	0.579082	-0.237605	0.0782334	0.00252099	0.00693272
ESR2_E66_F	0.19063	0.114114	0.55096	0.181362	0.00251468	0.00693272
RARRES1_P57_R	0.662297	0.687694	-0.173353	0.0571397	0.00254809	0.00698669
BCL3_E71_F	0.325351	0.350138	-0.14457	0.0480066	0.00273971	0.00749013
VAV1_E9_F	0.542283	0.450833	0.314713	0.104635	0.00277313	0.00755939
MMP14_P208_R	0.352153	0.408213	-0.239267	0.0797239	0.00283193	0.00769726
SOX1_P1018_R	0.318205	0.391938	-0.2723	0.0910279	0.00292278	0.00792117
EPHA5_E158_R	0.159295	0.116635	0.376293	0.126664	0.00312213	0.00843698
TIMP3_seq_7_S38_F	0.131404	0.166135	-0.327043	0.11012	0.00313139	0.00843761
Xist_seq_80_S47_R	0.751562	0.787558	-0.186194	0.0628438	0.00320274	0.00860507
HBII-52_P563_F	0.78565	0.821774	-0.229625	0.0775297	0.00321343	0.00860906
CASP8_E474_F	0.411053	0.362691	0.161072	0.0545069	0.00328262	0.00876928
VIM_P343_R	0.103617	0.0727823	0.443087	0.150095	0.0033144	0.00882897
ASCL2_P609_R	0.518684	0.435136	0.260871	0.0886662	0.00341996	0.00905853
FGF1_P357_R	0.613505	0.660927	-0.212085	0.0720751	0.00341573	0.00905853
SHH_E328_F	0.433655	0.491938	-0.249629	0.0852788	0.00358563	0.00947053
MUC1_E18_R	0.429112	0.476051	-0.181511	0.0620878	0.00362846	0.00955664
S100A4_P887_R	0.870445	0.893072	-0.211912	0.0725438	0.00365485	0.00959911
FRZB_E186_R	0.356006	0.428444	-0.325697	0.111602	0.00368694	0.00965627
HOXB13_P17_R	0.354102	0.275769	0.319393	0.109548	0.00372001	0.00969926
MEG3_P235_F	0.824212	0.862986	-0.264351	0.0906804	0.0037241	0.00969926
FGF6_P139_R	0.840824	0.870671	-0.251895	0.0866141	0.00380632	0.00988586
ZIM3_E203_F	0.90368	0.92406	-0.248162	0.0853954	0.00383288	0.00992725
SMO_P455_R	0.246932	0.187818	0.365786	0.126054	0.00388376	0.0100313
CPA4_P961_R	0.808435	0.837837	-0.187488	0.0650256	0.00411544	0.0106004
INHA_P1189_F	0.149327	0.168085	-0.161714	0.056187	0.00418215	0.0107132
MAPK9_P1175_F	0.884884	0.906784	-0.253413	0.0880422	0.00417991	0.0107132
ITK_P114_F	0.724394	0.771843	-0.219742	0.0765273	0.00427046	0.0109095
CYP2E1_P416_F	0.725536	0.77913	-0.260466	0.0907825	0.00430106	0.0109577
CDH17_E31_F	0.907224	0.926678	-0.256908	0.0896577	0.00435074	0.0110542
PDGFRB_P273_F	0.636208	0.588344	0.216961	0.0759436	0.00446775	0.0113207
HRASLS_P353_R	0.502172	0.553755	-0.216128	0.0757861	0.00453812	0.011468
EPO_E244_R	0.266782	0.2163	0.408764	0.143457	0.00457241	0.0115109
ZP3_E90_F	0.11545	0.0779707	0.429708	0.150835	0.00457975	0.0115109
GNAS_E58_F	0.793606	0.823636	-0.250699	0.0882694	0.00470436	0.0117924
CDKN1C_P626_F	0.238514	0.20086	0.282855	0.0997126	0.00475472	0.0118868
KLK11_P1290_F	0.826362	0.854728	-0.20534	0.0725585	0.00485378	0.0120699
MYH11_P236_R	0.193436	0.129958	0.432528	0.152815	0.00484763	0.0120699
E2F5_P516_R	0.301449	0.332197	-0.199238	0.070509	0.00491798	0.0121648
HTR1B_E232_R	0.49499	0.571876	-0.250442	0.0886083	0.00490772	0.0121648
DLL1_P832_F	0.479328	0.41364	0.273375	0.0969006	0.00498669	0.0123023
ALPL_P278_F	0.119064	0.077027	0.472629	0.167965	0.00510001	0.0125487
GALR1_E52_F	0.366747	0.299629	0.299393	0.107205	0.0054398	0.0133496
HHIP_E94_F	0.236562	0.193387	0.282178	0.101165	0.00549637	0.0134531
TGFBI_P31_R	0.217936	0.24808	-0.186924	0.0671235	0.00557221	0.0136032
EPHA2_P203_F	0.50747	0.56156	-0.203133	0.0729776	0.00559389	0.0136206
TSP50_E21_R	0.767461	0.805221	-0.195832	0.071008	0.00604393	0.0146781
FANCE_P356_R	0.266493	0.211453	0.274257	0.0995869	0.00611596	0.0147763
NEO1_P1067_F	0.136976	0.164679	-0.222175	0.0806703	0.00611283	0.0147763
APC_P280_R	0.202604	0.138118	0.422468	0.15402	0.00632113	0.0152326
COL1A1_P117_R	0.504156	0.448927	0.232901	0.0852068	0.00650497	0.0156354
DDR2_P743_R	0.864126	0.889492	-0.242141	0.0888241	0.00664817	0.0159386
SNURF_P2_R	0.529598	0.575728	-0.16791	0.0616249	0.00667523	0.0159625
HBII-13_E48_F	0.83753	0.868193	-0.230135	0.0845169	0.00671034	0.0160055
SEMA3A_P343_F	0.222602	0.262098	-0.225403	0.0830852	0.00691373	0.0164288
THPO_P585_R	0.880647	0.902227	-0.212038	0.0781719	0.00692295	0.0164288
GML_P281_R	0.762043	0.81491	-0.271219	0.100156	0.00701606	0.0166076
ASCL2_P360_F	0.456623	0.380401	0.31475	0.116475	0.00713509	0.0168467
CSPG2_E38_F	0.30081	0.223514	0.310408	0.114953	0.0071772	0.0169035
SERPINB2_P939_F	0.903569	0.921856	-0.233909	0.0869146	0.00737165	0.0173178
DIO3_E230_R	0.766102	0.803104	-0.208469	0.0775237	0.00741859	0.0173844
ER_seq_a1_S60_F	0.169942	0.190099	-0.170173	0.0635601	0.00767959	0.017951
BMP3_P56_R	0.129187	0.0902241	0.447551	0.16727	0.00771913	0.0179985
ITGB1_P451_F	0.16945	0.188525	-0.153268	0.0574438	0.00789031	0.0183518
FLT1_P615_R	0.20809	0.174	0.293756	0.110258	0.00798069	0.018516
SEPT9_P374_F	0.327901	0.402264	-0.266426	0.100192	0.00810067	0.0187478
RARB_P60_F	0.133114	0.156783	-0.249324	0.0939449	0.00822483	0.0189882
IGFBP1_P12_R	0.466326	0.518938	-0.217616	0.0824429	0.00857568	0.0197494
LOX_P313_R	0.326809	0.2601	0.259716	0.0984765	0.00863228	0.0198309
MAF_P826_R	0.0990487	0.122824	-0.262792	0.0997659	0.00871409	0.0199698
CFTR_P115_F	0.273775	0.327358	-0.220954	0.0841733	0.00894692	0.0204532
GADD45A_P737_R	0.40295	0.342539	0.210291	0.080436	0.0092251	0.0210377
TWIST1_P44_R	0.208454	0.149024	0.358725	0.137325	0.0092824	0.0211169
PROM1_P44_R	0.850358	0.825213	0.176193	0.0675269	0.00936359	0.0212499
HOXB13_E21_F	0.302633	0.239484	0.307331	0.118033	0.00951183	0.021534
BDNF_E19_R	0.389492	0.342917	0.240876	0.0930692	0.00994771	0.0224665
HLF_E192_F	0.116597	0.0777427	0.401255	0.155097	0.00997688	0.022478
CCL3_E53_R	0.784244	0.75168	0.192428	0.0744702	0.0100672	0.0225728
TNFSF8_E258_R	0.80374	0.760177	0.22947	0.0887965	0.0100597	0.0225728
Xist_seq_80_S95_R	0.753065	0.787923	-0.171157	0.0664866	0.0103485	0.0231481
VAMP8_P114_F	0.329785	0.285484	0.178563	0.0694765	0.0104726	0.0233696
RUNX3_E27_R	0.712651	0.652689	0.21595	0.0841203	0.0105614	0.0235118
RET_seq_54_S260_F	0.274225	0.30683	-0.159603	0.0622893	0.0107083	0.0237821
MXI1_P1269_F	0.670774	0.716358	-0.202527	0.0791016	0.0107676	0.0238572
FANCA_P1006_R	0.77491	0.73714	0.206228	0.0807995	0.0110147	0.0243469
APP_P179_R	0.108193	0.117867	-0.149105	0.0585997	0.0112625	0.0247775
ONECUT2_P315_R	0.186292	0.131939	0.367471	0.144387	0.0112447	0.0247775
HOXC6_P456_R	0.175517	0.201614	-0.203626	0.0802165	0.0114552	0.0251423
AATK_P709_R	0.672402	0.628201	0.216559	0.0855316	0.0116682	0.0255498
P2RX7_E323_R	0.210292	0.166369	0.331805	0.131565	0.0119979	0.0262103
WT1_E32_F	0.254453	0.202026	0.365994	0.145708	0.0123441	0.0269037
INS_P248_F	0.796161	0.759156	0.17566	0.0700536	0.0124941	0.0270831
IRAK1_P455_R	0.395986	0.432852	-0.172303	0.0687516	0.0125409	0.0270831
PGF_E33_F	0.092209	0.0734972	0.30014	0.119762	0.0125422	0.0270831
TUBB3_E91_F	0.265697	0.316557	-0.212658	0.0848507	0.0125376	0.0270831
EMR3_P39_R	0.619092	0.577555	0.178947	0.0717017	0.0129116	0.0278164
PODXL_P1341_R	0.150912	0.115154	0.283829	0.11415	0.0132478	0.0284753
MMP2_E21_R	0.155963	0.120365	0.28609	0.115156	0.0133248	0.0285749
TSP50_P137_F	0.635694	0.702506	-0.24273	0.0979528	0.0135604	0.0290136
KIT_P405_F	0.259107	0.206176	0.299786	0.121036	0.0136058	0.0290443
COL18A1_P365_R	0.147918	0.119267	0.271521	0.109689	0.01366	0.0290936
RARB_E114_F	0.114864	0.0935373	0.40124	0.162531	0.0139147	0.0295688
SLC22A3_P634_F	0.736101	0.765974	-0.179859	0.0729229	0.0140022	0.0296871
DNASE1L1_P108_F	0.323642	0.360319	-0.170575	0.0693359	0.0142467	0.0301372
LIF_P383_R	0.511188	0.463339	0.18623	0.0757826	0.0143532	0.030294
ZMYND10_E77_R	0.106683	0.126241	-0.266022	0.109033	0.0150624	0.0317192
CLK1_P538_F	0.228569	0.260637	-0.160841	0.066247	0.0155604	0.0326942
KRT5_E196_R	0.844898	0.872309	-0.228385	0.0944046	0.0159319	0.0333998
MGMT_P281_F	0.110819	0.125744	-0.146895	0.0613774	0.0170876	0.0357425
PYCARD_E87_F	0.0923536	0.123017	-0.278324	0.116918	0.0176851	0.0369098
ITGA2_P26_R	0.0888867	0.102713	-0.183832	0.0772873	0.0177787	0.0370225
VEGFB_P658_F	0.240619	0.263787	-0.162843	0.0686979	0.0181693	0.0377517
CHGA_E52_F	0.355399	0.311692	0.236192	0.0999046	0.0184751	0.0383021
AGTR1_P41_F	0.139729	0.170653	-0.324522	0.137627	0.0187825	0.0387674
BMP4_P199_R	0.645338	0.697658	-0.223449	0.0947405	0.0187549	0.0387674
TMPRSS4_E83_F	0.869384	0.888781	-0.198777	0.0845453	0.0191275	0.0393925
MFAP4_P10_R	0.471151	0.425618	0.138712	0.0590253	0.0191827	0.0394194
USP29_P282_R	0.875329	0.892752	-0.170829	0.0734881	0.0205185	0.0420719
FLI1_E29_F	0.308904	0.257991	0.251689	0.108802	0.0211375	0.0432462
GPC3_E72_F	0.66292	0.696438	-0.174222	0.0754654	0.0213958	0.0436792
MYOD1_P50_F	0.180721	0.205918	-0.180968	0.0785946	0.0217397	0.0442846
CTNNB1_P757_F	0.195144	0.158912	0.203335	0.0884938	0.0220149	0.04466
IRAK3_P13_F	0.234057	0.177096	0.372239	0.162009	0.0220195	0.04466
GJB2_P791_R	0.166664	0.136478	0.223578	0.0977836	0.0226706	0.045881
AATK_P519_R	0.845521	0.821252	0.203339	0.0890065	0.0227841	0.0459119
HPSE_P93_F	0.0870516	0.101149	-0.177078	0.0775055	0.0227731	0.0459119
SH3BP2_P771_R	0.191891	0.218397	-0.158477	0.0694087	0.0228606	0.045967
SEZ6L_P249_F	0.106482	0.137356	-0.312376	0.137138	0.0231841	0.0465175
SLC5A5_E60_F	0.790671	0.753082	0.169105	0.0749256	0.0244673	0.048987
In linear regression model adjusting for age, race, menopausal status, stage and multiple comparisons (FDR).
