# Supplementary material for: DNA methylation profiling in the Carolina Breast Cancer Study defines cancer subclasses differing in clinicopathologic characteristics and survival
Source: Breast Cancer Res. 2014 Oct 7;16:450. doi: 10.1186/s13058-014-0450-6 (PMC4303129; doi:10.1186/s13058-014-0450-6)
Supplement: Supplementary file 10 — Additional file 10: Table S7.: Three hundred forty-one CpGs differentially methylated by subtype. (XLSX 49 KB) [file 13058_2014_450_MOESM10_ESM.xlsx]

## Sheet: Sheet1
Table S7. 341 CpGs differentially methylated between basal-like and luminal A tumors
Probe	Basal mean β	Luminal A mean β	Coefficient (Basal vs. Luminal A)	SE	p-value	FDR-adjusted
RARA_P1076_R	0.724713	0.449518	1.13509	0.114899	6.23688e-20	5.83148e-17
FZD9_E458_F	0.30216	0.607442	-1.12673	0.132111	9.53862e-16	4.4593e-13
SERPINA5_P156_F	0.530637	0.323435	0.854412	0.105572	1.80661e-14	5.6306e-12
DAB2IP_E18_R	0.381372	0.173122	1.06975	0.135246	6.07198e-14	1.41932e-11
MEST_E150_F	0.568447	0.33563	0.96455	0.123058	9.69472e-14	1.81291e-11
TFF1_P180_R	0.832932	0.634528	1.03629	0.138107	8.36043e-13	1.30283e-10
MEST_P62_R	0.631753	0.422212	0.886756	0.124412	8.75293e-12	1.16914e-09
MME_E29_F	0.211502	0.56199	-1.51993	0.215024	1.25613e-11	1.33302e-09
RASSF1_E116_F	0.215965	0.555812	-1.43394	0.202959	1.28312e-11	1.33302e-09
THY1_P149_R	0.536943	0.310751	0.842282	0.122761	4.40818e-11	4.12165e-09
FGF2_P229_F	0.391563	0.605369	-0.864663	0.126707	5.49993e-11	4.67494e-09
C4B_E171_F	0.56457	0.397816	0.619523	0.0915687	7.78823e-11	5.60154e-09
HOXA11_E35_F	0.245061	0.475918	-0.980387	0.144866	7.70102e-11	5.60154e-09
CDH17_P376_F	0.907299	0.75117	1.15788	0.179825	5.24135e-10	3.26711e-08
PTGS2_P308_F	0.131817	0.416403	-1.33403	0.207042	5.11152e-10	3.26711e-08
CD9_P585_R	0.559778	0.727272	-0.695458	0.108724	6.67817e-10	3.90255e-08
RBP1_P426_R	0.298547	0.577068	-1.05375	0.165673	8.20395e-10	4.40914e-08
SEPT5_P441_F	0.482832	0.32118	0.631542	0.099386	8.48819e-10	4.40914e-08
MMP7_E59_F	0.301124	0.470233	-0.637022	0.100668	9.86482e-10	4.85453e-08
FABP3_E113_F	0.222564	0.481699	-1.06879	0.169836	1.20143e-09	5.6167e-08
THY1_P20_R	0.386614	0.2702	0.527924	0.0855648	2.39625e-09	1.0669e-07
OSM_P188_F	0.587482	0.772049	-0.777574	0.12622	2.5249e-09	1.07308e-07
OSM_P34_F	0.489302	0.675498	-0.657122	0.107826	3.64245e-09	1.48074e-07
DAB2IP_P9_F	0.210393	0.131242	0.593558	0.0988251	5.90758e-09	2.30149e-07
GAS7_P622_R	0.400352	0.624749	-0.90455	0.153209	1.02789e-08	3.84433e-07
HDAC9_E38_F	0.215088	0.42233	-0.953994	0.162244	1.16988e-08	4.20708e-07
C4B_P191_F	0.894599	0.797257	0.755114	0.129653	1.57788e-08	5.26898e-07
POMC_P400_R	0.398552	0.629694	-0.844987	0.145	1.5499e-08	5.26898e-07
IGFBP7_P297_F	0.382157	0.584229	-0.712402	0.12262	1.70285e-08	5.49022e-07
OGG1_E400_F	0.403825	0.281712	0.5552	0.0957995	1.83853e-08	5.73007e-07
BCR_P346_F	0.636431	0.456973	0.685333	0.118911	2.17904e-08	6.36687e-07
MOS_P27_R	0.302725	0.182905	0.6311	0.109425	2.13313e-08	6.36687e-07
PAX6_P50_R	0.134315	0.388452	-1.3252	0.231586	2.70765e-08	7.67167e-07
MOS_P746_F	0.730049	0.578157	0.664486	0.117013	3.40393e-08	9.36082e-07
EPHX1_P22_F	0.89769	0.746598	0.970295	0.172665	4.63664e-08	1.20424e-06
RARA_P176_R	0.511565	0.342206	0.636829	0.11325	4.54779e-08	1.20424e-06
APBA2_P305_R	0.850594	0.731805	0.648648	0.116237	5.67912e-08	1.39736e-06
ZNFN1A1_E102_F	0.862018	0.736657	0.786656	0.140845	5.53762e-08	1.39736e-06
SCGB3A1_E55_R	0.148541	0.443269	-1.45557	0.261119	5.85991e-08	1.40488e-06
PDGFB_P719_F	0.730271	0.600841	0.594019	0.107062	6.69914e-08	1.56593e-06
CXCL9_E268_R	0.777643	0.653439	0.562192	0.101738	7.52145e-08	1.71526e-06
SEPT5_P464_R	0.600191	0.433594	0.576342	0.104629	8.22517e-08	1.83108e-06
RARA_E128_R	0.232642	0.146	0.531011	0.096786	9.20378e-08	2.00129e-06
ARHGDIB_P148_R	0.544329	0.435257	0.428807	0.0782743	9.59625e-08	2.0392e-06
CD9_P504_F	0.316742	0.494685	-0.737182	0.135959	1.27661e-07	2.65252e-06
SEMA3B_P110_R	0.221217	0.142798	0.485685	0.0905548	1.71573e-07	3.48741e-06
TAL1_E122_F	0.423467	0.259417	0.674517	0.128749	3.18699e-07	6.34007e-06
LIG3_P622_R	0.60096	0.470861	0.49952	0.0954936	3.31621e-07	6.4597e-06
ADAMTS12_E52_R	0.32142	0.507604	-0.659568	0.126365	3.5074e-07	6.69269e-06
CHI3L2_P226_F	0.656207	0.774	-0.532224	0.102201	3.71916e-07	6.95482e-06
TGFB3_E58_R	0.704993	0.550637	0.622263	0.120247	4.36586e-07	8.00408e-06
TNFRSF10D_E27_F	0.342958	0.567979	-0.900354	0.176349	6.11621e-07	1.09974e-05
THPO_E483_F	0.908603	0.80204	0.785449	0.155172	7.55125e-07	1.33215e-05
WNT10B_P823_R	0.540961	0.683137	-0.574257	0.114745	9.92424e-07	1.71836e-05
EPHB1_P503_F	0.212964	0.421874	-0.890014	0.178133	1.03242e-06	1.75511e-05
PDGFRA_E125_F	0.469258	0.615369	-0.583197	0.119308	1.71973e-06	2.87133e-05
GPR116_E328_R	0.914782	0.823739	0.791277	0.162146	1.78652e-06	2.91791e-05
SEMA3B_E96_F	0.248532	0.174752	0.431489	0.0884704	1.81004e-06	2.91791e-05
CD81_P211_F	0.217456	0.3599	-0.733013	0.150557	1.88357e-06	2.98498e-05
COL1A2_E299_F	0.203741	0.413238	-0.997188	0.205562	2.0449e-06	3.18664e-05
RUNX1T1_E145_R	0.581097	0.426603	0.591279	0.122032	2.10025e-06	3.21923e-05
BCAP31_P1072_F	0.840824	0.913554	-0.631062	0.13074	2.28755e-06	3.44978e-05
S100A2_E36_R	0.522516	0.658168	-0.520083	0.108153	2.48733e-06	3.69151e-05
MT1A_E13_R	0.534276	0.359026	0.65015	0.135445	2.58864e-06	3.78184e-05
NPY_P295_F	0.230581	0.450337	-0.910878	0.189973	2.653e-06	3.81624e-05
ZAP70_P220_R	0.697916	0.79012	-0.467449	0.0976389	2.74313e-06	3.8861e-05
FASTK_P598_R	0.668648	0.562415	0.419888	0.0880905	3.02063e-06	4.21535e-05
HLA-DOA_P191_R	0.703552	0.545136	0.622062	0.131562	3.59828e-06	4.90897e-05
IPF1_P234_F	0.453289	0.611461	-0.552674	0.116924	3.62267e-06	4.90897e-05
MYBL2_P354_F	0.160816	0.328769	-0.831762	0.176105	3.68426e-06	4.92112e-05
KCNK4_E3_F	0.441131	0.343025	0.413768	0.0881711	4.22813e-06	5.50993e-05
TNK1_P221_F	0.439652	0.32958	0.439368	0.0936418	4.24294e-06	5.50993e-05
GSTM2_P453_R	0.742379	0.603165	0.613664	0.130965	4.36597e-06	5.59203e-05
FRZB_P406_F	0.18127	0.0989264	0.832981	0.179281	5.21656e-06	6.33439e-05
MAGEA1_E113_R	0.839026	0.728129	0.583876	0.125593	5.15354e-06	6.33439e-05
SERPINA5_E69_F	0.744133	0.628313	0.497039	0.106889	5.12827e-06	6.33439e-05
TNFRSF10D_P70_F	0.390934	0.568471	-0.648659	0.139345	5.01367e-06	6.33439e-05
HDAC9_P137_R	0.222518	0.384581	-0.708298	0.15556	7.89932e-06	9.34919e-05
HHIP_P578_R	0.479426	0.370949	0.452737	0.0994149	7.87139e-06	9.34919e-05
ALK_E183_R	0.139933	0.269225	-0.749369	0.165213	8.53167e-06	9.97139e-05
DNAJC15_P65_F	0.80819	0.874427	-0.424825	0.0937799	8.75142e-06	9.97875e-05
PROK2_P390_F	0.129541	0.327739	-1.04529	0.230674	8.69658e-06	9.97875e-05
GLI3_P453_R	0.260708	0.181731	0.464151	0.102591	8.97594e-06	0.000101114
PAX6_E129_F	0.127994	0.279705	-0.917807	0.203118	9.20341e-06	0.000102443
GABRB3_E42_F	0.143023	0.291007	-0.881252	0.195499	9.65463e-06	0.000106201
ERG_E28_F	0.295526	0.465759	-0.663341	0.147646	1.03065e-05	0.000109833
LY6G6E_P45_R	0.860967	0.726661	0.782406	0.174037	1.0179e-05	0.000109833
WNT1_P79_R	0.230095	0.36404	-0.607407	0.135216	1.03372e-05	0.000109833
BMP2_P1201_F	0.121128	0.274067	-0.942787	0.211264	1.17594e-05	0.000123539
MMP2_P197_F	0.184369	0.311754	-0.66914	0.150155	1.20844e-05	0.000125544
DLC1_P695_F	0.59366	0.469828	0.403428	0.0906155	1.23102e-05	0.000126484
TMEFF2_P152_R	0.302149	0.471916	-0.601632	0.135694	1.33311e-05	0.000135484
LYN_P241_F	0.110595	0.2641	-0.990637	0.22391	1.38895e-05	0.000139642
MT1A_P49_R	0.42526	0.251132	0.727535	0.165641	1.59471e-05	0.000158623
CD1A_P414_R	0.931512	0.879455	0.659518	0.150804	1.7294e-05	0.000169594
NPY_E31_R	0.499254	0.63876	-0.460375	0.105307	1.74128e-05	0.000169594
TBX1_P885_R	0.303496	0.478581	-0.733491	0.171393	2.57661e-05	0.000248364
IAPP_E280_F	0.892283	0.815245	0.557592	0.131434	3.01243e-05	0.00028741
GP1BB_P278_R	0.623937	0.721567	-0.455755	0.108407	3.53379e-05	0.000333747
SNRPN_E14_F	0.855964	0.789407	0.45139	0.107472	3.59342e-05	0.000335984
TNFSF10_E53_F	0.208009	0.133609	0.506243	0.120902	3.78997e-05	0.000350854
TDG_E129_F	0.781905	0.715917	0.384924	0.0919835	3.82984e-05	0.000351069
SLC22A2_E271_R	0.931914	0.853219	0.841227	0.201212	3.89226e-05	0.000353327
GSTM2_P109_R	0.400541	0.238223	0.643498	0.154415	4.11507e-05	0.000367918
ISL1_P379_F	0.226522	0.383299	-0.639827	0.15357	4.1317e-05	0.000367918
IRAK3_P185_F	0.360622	0.509992	-0.551361	0.132579	4.26333e-05	0.000376058
MPO_P883_R	0.296887	0.386755	-0.49834	0.120796	4.88751e-05	0.000420504
SOX1_P294_F	0.584303	0.427332	0.572042	0.13863	4.86907e-05	0.000420504
TDGF1_P428_R	0.48251	0.397816	0.34169	0.0828388	4.90214e-05	0.000420504
NES_P239_R	0.274056	0.198329	0.463691	0.112647	5.0743e-05	0.000431316
EPS8_P437_F	0.225665	0.16718	0.347615	0.0845584	5.18683e-05	0.000436908
CREB1_P819_F	0.166435	0.282318	-0.664807	0.161813	5.23905e-05	0.000437367
ETS1_E253_R	0.323417	0.428422	-0.400144	0.0974518	5.29105e-05	0.000437799
IFNGR2_P377_R	0.41212	0.523634	-0.486772	0.118824	5.49956e-05	0.00045106
CAV1_P169_F	0.229799	0.355781	-0.539347	0.131763	5.57306e-05	0.000453114
LRRK1_P834_F	0.756413	0.676635	0.410418	0.100506	5.80008e-05	0.000467506
IGFBP7_P371_F	0.145404	0.305714	-0.947143	0.232716	6.12769e-05	0.000489692
GP1BB_E23_F	0.5119	0.618475	-0.454605	0.11195	6.35901e-05	0.000499637
HLA-DOA_P594_F	0.808093	0.722379	0.416172	0.102462	6.33498e-05	0.000499637
ERN1_P809_R	0.40073	0.530973	-0.481629	0.118751	6.48916e-05	0.000501435
HOXA5_P1324_F	0.530136	0.419954	0.448125	0.110459	6.45868e-05	0.000501435
COL1A1_P5_F	0.46646	0.594337	-0.487684	0.120541	6.75639e-05	0.000517806
ADAMTS12_P250_R	0.13188	0.300975	-1.00041	0.247722	6.95949e-05	0.000529034
AXL_P223_R	0.34568	0.235913	0.44464	0.110581	7.4665e-05	0.000562998
NQO1_P345_R	0.11317	0.072163	0.535602	0.133527	7.76404e-05	0.00058075
PLAT_P80_F	0.323716	0.220958	0.456066	0.113989	8.08863e-05	0.000600228
PEG10_P978_R	0.17361	0.315786	-0.627899	0.157033	8.16791e-05	0.000601338
CFTR_P115_F	0.379445	0.268199	0.45849	0.115045	8.60975e-05	0.000620258
IRF7_P277_R	0.190674	0.0957885	0.63451	0.159229	8.62391e-05	0.000620258
MFAP4_P197_F	0.571671	0.676784	-0.39386	0.098764	8.52126e-05	0.000620258
MKRN4_P1320_R	0.919266	0.880239	0.40469	0.102058	9.32246e-05	0.000665381
MST1R_P87_R	0.594796	0.489033	0.421411	0.106578	9.74855e-05	0.000690523
EPHB6_E342_F	0.11115	0.185657	-0.57145	0.144773	0.000100145	0.000701568
HTR2A_E10_R	0.849362	0.780944	0.457226	0.115865	0.000100546	0.000701568
TGFB2_E226_R	0.193764	0.341061	-0.765746	0.194614	0.00010522	0.000728747
IPF1_P750_F	0.794395	0.699114	0.520942	0.132618	0.000107968	0.000742279
ETS1_P559_R	0.05785	0.18051	-1.24045	0.317047	0.000114811	0.000783567
IHH_E186_F	0.180094	0.299703	-0.723901	0.185755	0.000121974	0.000826419
COL18A1_P494_R	0.328584	0.443145	-0.456066	0.117122	0.000123488	0.000830658
EGF_P242_R	0.86723	0.801491	0.45881	0.117934	0.000125211	0.000831318
MLH1_P381_F	0.077712	0.0606091	0.483144	0.124199	0.000125365	0.000831318
FGF8_P473_F	0.0904202	0.176458	-0.759345	0.196978	0.000143719	0.000946317
TNFSF10_P2_R	0.338976	0.237768	0.504781	0.13145	0.000152253	0.000995499
SOX2_P546_F	0.127201	0.237293	-0.732007	0.191007	0.000156865	0.00101853
GABRA5_E44_R	0.707339	0.61735	0.429018	0.112546	0.000169718	0.00109439
MAPK12_P416_F	0.156705	0.228939	-0.566862	0.149379	0.00018125	0.00116075
IL17RB_E164_R	0.227567	0.173731	0.358978	0.0947708	0.000186128	0.00118388
PLAU_P176_R	0.167306	0.275822	-0.674502	0.178317	0.000189915	0.0011998
TJP2_P518_F	0.194319	0.323109	-0.655502	0.173775	0.000197646	0.00124026
IGF1_E394_F	0.620056	0.511031	0.435555	0.11609	0.000213498	0.0013234
RBL2_P250_R	0.128149	0.0978658	0.306205	0.0816202	0.000213726	0.0013234
GNAS_P86_F	0.793684	0.734126	0.407726	0.108898	0.000219882	0.00135256
GFAP_P56_R	0.696616	0.603465	0.37281	0.0997322	0.000224922	0.00137011
MAS1_P469_R	0.894556	0.844136	0.443839	0.118761	0.000225665	0.00137011
APBA2_P227_F	0.912574	0.82502	0.721251	0.193125	0.000227901	0.00137475
IGFBP5_P9_R	0.221023	0.159148	0.368012	0.0988112	0.000236889	0.00141982
PRKCDBP_P352_R	0.211522	0.315452	-0.486398	0.131042	0.000248445	0.00147959
GSTM2_E153_F	0.427065	0.26326	0.57283	0.154838	0.00026013	0.00153937
GNMT_P197_F	0.237702	0.199428	0.281649	0.0761749	0.000262229	0.00154204
DAPK1_P10_F	0.105668	0.223997	-0.827904	0.224321	0.00026888	0.00157051
FGF6_E294_F	0.893123	0.824344	0.607043	0.164547	0.00027043	0.00157051
SOX1_P1018_R	0.448136	0.32543	0.471975	0.128362	0.000283141	0.00163418
SLC22A2_P109_F	0.825355	0.757192	0.389425	0.10638	0.000300801	0.00172545
SLC22A3_E122_R	0.245673	0.415444	-0.659566	0.181675	0.000336501	0.00191846
CD81_P272_R	0.572343	0.673028	-0.39843	0.110327	0.000361114	0.00203432
DDR2_E331_F	0.833028	0.896698	-0.439459	0.12169	0.000361174	0.00203432
HOXB13_P17_R	0.228251	0.362954	-0.583364	0.161895	0.00037188	0.00208208
NDN_P1110_F	0.837683	0.763736	0.44824	0.124579	0.000379206	0.00209797
VIM_P811_R	0.103662	0.240862	-0.922411	0.256261	0.000377193	0.00209797
DBC1_P351_R	0.248209	0.387336	-0.552362	0.153634	0.000383023	0.00210663
GRB7_E71_R	0.313787	0.237783	0.344848	0.0960656	0.000390969	0.00213775
EVI1_P30_R	0.119093	0.252759	-0.769594	0.214767	0.000400131	0.00217513
PXN_P308_F	0.274557	0.214463	0.315918	0.0883168	0.000409454	0.00221295
JAK3_P156_R	0.60274	0.694558	-0.509824	0.14259	0.000411916	0.00221346
KIT_P367_R	0.208479	0.340309	-0.616137	0.172474	0.000416622	0.00222595
EVI2A_P94_R	0.757978	0.826952	-0.391698	0.109865	0.000427505	0.00227112
FGF1_E5_F	0.777393	0.696819	0.377634	0.106087	0.000436319	0.00230485
SNCG_P53_F	0.596069	0.475547	0.41564	0.117433	0.000469678	0.00246713
ISL1_P554_F	0.234424	0.380754	-0.612807	0.173399	0.000478808	0.00250104
FANCA_P1006_R	0.703162	0.778676	-0.380082	0.108605	0.000542035	0.00280561
MYBL2_P211_F	0.0812064	0.196639	-0.98635	0.281884	0.000543118	0.00280561
BMP3_E147_F	0.194218	0.289564	-0.445749	0.127989	0.00057606	0.00294326
PCDH1_P264_F	0.258141	0.193617	0.368644	0.105835	0.000575039	0.00294326
APC_P14_F	0.293529	0.454978	-0.618532	0.1789	0.000630432	0.00315216
DNMT3B_P352_R	0.188956	0.150674	0.271967	0.07861	0.000625349	0.00315216
MMP19_P306_F	0.822756	0.766687	0.317339	0.0916892	0.000622399	0.00315216
MOS_E60_R	0.606552	0.490339	0.508763	0.147091	0.000627292	0.00315216
FANCE_P356_R	0.177504	0.27656	-0.510762	0.148194	0.000655225	0.0032587
TDGF1_E53_R	0.858901	0.814126	0.332944	0.0967056	0.000663904	0.00328439
LAT_E46_F	0.667632	0.74621	-0.33785	0.0984049	0.000686849	0.00336942
ZNF215_P129_R	0.239499	0.332904	-0.562106	0.163752	0.000688299	0.00336942
KLK11_P103_R	0.732643	0.644286	0.359809	0.104914	0.000695868	0.00337117
SNCG_E119_F	0.662941	0.570288	0.376236	0.109691	0.000694908	0.00337117
GABRA5_P1016_F	0.815354	0.740423	0.440449	0.129314	0.000756025	0.00364373
GSTP1_seq_38_S153_R	0.0762297	0.180254	-1.03247	0.304179	0.000787885	0.00377781
SNRPN_P230_R	0.914517	0.877934	0.361116	0.10693	0.000836671	0.00399126
CCNA1_P216_F	0.123179	0.243068	-0.768413	0.228237	0.000867522	0.00411743
SNCG_P98_R	0.605582	0.529967	0.314216	0.093436	0.000879195	0.00415175
PRSS8_E134_R	0.779635	0.701468	0.358071	0.106623	0.000893444	0.00419461
SFRP1_P157_F	0.100031	0.226563	-0.894084	0.26633	0.000897244	0.00419461
MCF2_P445_F	0.889154	0.846553	0.331355	0.0997376	0.00101204	0.00470776
LOX_P313_R	0.218701	0.330569	-0.489884	0.147654	0.00102776	0.00475721
CASP8_E474_F	0.351861	0.425698	-0.250412	0.0755667	0.00104203	0.0047995
ONECUT2_E96_F	0.232875	0.374478	-0.540253	0.163169	0.00105203	0.00480505
PRSS1_P1249_R	0.67282	0.583273	0.325681	0.0983752	0.00105351	0.00480505
CDK10_P199_R	0.351463	0.290918	0.29844	0.0905073	0.00110229	0.00500313
TGFBI_P173_F	0.371999	0.293679	0.34146	0.103728	0.00112333	0.00507399
CCNA1_E7_F	0.224471	0.36728	-0.642238	0.195665	0.00116057	0.005217
SEMA3F_E333_R	0.179535	0.14099	0.299434	0.0912806	0.0011684	0.00522705
CD82_P557_R	0.263693	0.197831	0.360231	0.110171	0.0012115	0.00539408
DSC2_P407_R	0.824151	0.873237	-0.300733	0.0924019	0.00127535	0.00564088
SHH_E328_F	0.521798	0.429213	0.390337	0.119964	0.001279	0.00564088
AATK_P519_R	0.79421	0.844473	-0.370059	0.113808	0.00128846	0.0056559
MUC1_P191_F	0.146166	0.199486	-0.380288	0.117013	0.0012956	0.00566069
DDR1_P332_R	0.420996	0.347716	0.348887	0.10782	0.00135907	0.00591038
NBL1_E205_R	0.761229	0.67175	0.353511	0.109876	0.00144629	0.00626057
EMR3_P39_R	0.551194	0.62501	-0.307588	0.0959548	0.0015047	0.00648337
SNRPN_seq_18_S99_F	0.749643	0.684936	0.318736	0.0998079	0.0015666	0.00671915
SERPINE1_P519_F	0.435015	0.35146	0.323509	0.101972	0.00167999	0.00717256
APOA1_P261_F	0.854355	0.787485	0.447407	0.141227	0.00170543	0.0072481
IRF5_E101_F	0.371295	0.317899	0.266983	0.0843491	0.00172127	0.00725441
ITGB4_P517_F	0.253603	0.205815	0.263009	0.0831447	0.00173238	0.00725441
MAS1_P657_R	0.917894	0.891371	0.311514	0.0984964	0.00173571	0.00725441
SH3BP2_E18_F	0.308916	0.262758	0.243157	0.0768973	0.00173908	0.00725441
TEK_P526_F	0.761475	0.691933	0.342613	0.108389	0.00174571	0.00725441
SFRP1_E398_R	0.102038	0.219026	-0.854788	0.27085	0.0017749	0.00734307
MMP10_E136_R	0.639988	0.568129	0.327901	0.104273	0.00184245	0.00758893
CAV1_P130_R	0.136728	0.22235	-0.523053	0.166854	0.00190322	0.00777741
NOTCH3_P198_R	0.334326	0.286129	0.301114	0.0960631	0.00190484	0.00777741
IL13_E75_R	0.922211	0.891958	0.417626	0.134331	0.00207171	0.00842195
SNURF_E256_R	0.790906	0.740408	0.315383	0.102081	0.00220709	0.00893344
UGT1A1_E11_F	0.954645	0.922756	0.495451	0.161099	0.00231047	0.0093116
FLT1_P615_R	0.145194	0.201637	-0.474374	0.154844	0.00240107	0.0096352
ZNF215_P71_R	0.38667	0.475516	-0.349862	0.114635	0.00249252	0.00995942
GRPR_P200_R	0.712838	0.646106	0.299297	0.0982153	0.00252985	0.0100656
IL12B_P392_R	0.532735	0.456388	0.346473	0.113962	0.00258843	0.0102117
IL2_P607_R	0.714421	0.645808	0.289515	0.0952177	0.00258576	0.0102117
HIC2_P498_F	0.10096	0.147571	-0.484121	0.15983	0.00268371	0.0105432
MECP2_E90_R	0.437634	0.363492	0.299099	0.0988759	0.00271814	0.0106337
UGT1A1_P315_R	0.800191	0.718264	0.351517	0.116266	0.00273215	0.010644
IRAK3_E130_F	0.145465	0.280167	-0.727596	0.241379	0.00281226	0.0109106
NGFB_E353_F	0.171186	0.284275	-0.611745	0.203688	0.00291255	0.011253
TSG101_P257_R	0.322265	0.266461	0.313	0.104549	0.00300219	0.0115516
ADCYAP1_P455_R	0.124661	0.205625	-0.526026	0.176007	0.00305155	0.0116457
KLK10_P268_R	0.250124	0.350504	-0.419958	0.140491	0.00304621	0.0116457
GLI3_E148_R	0.863148	0.792729	0.432611	0.145372	0.00317746	0.012028
PLS3_E70_F	0.407508	0.502946	-0.343517	0.115433	0.0031774	0.012028
FGF12_E61_R	0.232642	0.195601	0.289473	0.0973779	0.00320983	0.0120895
TEK_E75_F	0.738149	0.654839	0.399601	0.134468	0.00321956	0.0120895
FES_E34_R	0.18046	0.258174	-0.493636	0.166543	0.00329861	0.0123368
SEZ6L_P249_F	0.152455	0.103597	0.550346	0.185943	0.00334319	0.0124537
ADCYAP1_P398_F	0.167384	0.26825	-0.528305	0.179327	0.00349029	0.0129501
APC_E117_R	0.494242	0.584491	-0.293217	0.0995868	0.003509	0.012968
AATK_P709_R	0.587819	0.667988	-0.341497	0.116114	0.0035453	0.0130506
SMO_P455_R	0.149117	0.232178	-0.583434	0.198837	0.00362157	0.0132791
VIM_P343_R	0.0627866	0.099302	-0.633389	0.21655	0.0037285	0.0136178
CSPG2_E38_F	0.176269	0.295651	-0.521406	0.178657	0.00380406	0.0138397
NBL1_P24_F	0.639	0.534992	0.33753	0.115797	0.00384708	0.013942
VAMP8_P114_F	0.263331	0.335588	-0.292406	0.10046	0.00389733	0.0140695
EGFR_E295_R	0.0705026	0.162309	-0.873624	0.300412	0.00392876	0.0141284
ASCL2_P609_R	0.417468	0.528738	-0.361736	0.124516	0.00396483	0.0142035
ATP10A_P147_F	0.440491	0.540297	-0.351885	0.121392	0.00404401	0.0144319
MYOD1_E156_F	0.285584	0.400557	-0.436211	0.150631	0.00407986	0.0145044
NQO1_E74_R	0.135	0.106177	0.337539	0.117002	0.00422097	0.0149493
ALOX12_P223_R	0.722742	0.634459	0.442708	0.153884	0.00432623	0.0152642
BMP2_E48_R	0.104029	0.190976	-0.642684	0.224022	0.00443459	0.0155878
INS_P248_F	0.731907	0.794228	-0.277434	0.0971951	0.00463508	0.0162315
KIT_P405_F	0.164311	0.253805	-0.504603	0.177488	0.00479883	0.0167422
VEGFB_P658_F	0.269083	0.241062	0.250551	0.08859	0.0050201	0.0174491
CARD15_P302_R	0.18951	0.142467	0.285882	0.101204	0.00507219	0.0174636
GPR116_P850_F	0.920493	0.891871	0.490241	0.173501	0.00506031	0.0174636
HTR1B_E232_R	0.59479	0.489801	0.351427	0.124431	0.00508033	0.0174636
BCAP31_P1131_F	0.899489	0.931354	-0.313558	0.111957	0.00545552	0.0184816
BCL2L2_P280_F	0.229346	0.178763	0.312011	0.111277	0.00540325	0.0184816
CRK_P721_F	0.360334	0.303216	0.259983	0.0928228	0.00545314	0.0184816
IGFBP3_P1035_F	0.0974388	0.175953	-0.552091	0.19704	0.00543551	0.0184816
LYN_E353_F	0.147042	0.232411	-0.533009	0.191084	0.0056444	0.0190524
CPA4_P961_R	0.84733	0.80955	0.260085	0.09363	0.00584407	0.0196554
P2RX7_E323_R	0.129775	0.204103	-0.54904	0.197891	0.0059027	0.0197815
ALPL_P278_F	0.0596426	0.117937	-0.724428	0.262177	0.0061058	0.020389
SLC14A1_E295_F	0.756449	0.810862	-0.253713	0.0919422	0.00617232	0.0205378
PWCR1_P357_F	0.799996	0.74904	0.276208	0.10024	0.00624678	0.0207118
LEFTY2_P561_F	0.509716	0.581753	-0.263325	0.0959865	0.0064754	0.021394
BMP6_P163_F	0.112661	0.200718	-0.605599	0.221052	0.0065474	0.0215424
FRZB_E186_R	0.436386	0.348064	0.420827	0.153663	0.0065664	0.0215424
ISL1_E87_R	0.224075	0.324952	-0.430033	0.157226	0.00663504	0.0216915
NPY_P91_F	0.136307	0.206107	-0.43062	0.157609	0.00669264	0.0217279
TGFBI_P31_R	0.24743	0.210941	0.242309	0.0886841	0.00669133	0.0217279
HIC2_P528_R	0.0794827	0.106751	-0.335629	0.12339	0.00693634	0.0224411
BCR_P422_F	0.647503	0.573035	0.300389	0.110616	0.0070284	0.0226605
HS3ST2_E145_R	0.519799	0.62014	-0.390411	0.144016	0.00712642	0.0228295
RAB32_E314_R	0.116101	0.0898798	0.417691	0.154088	0.00712963	0.0228295
BTK_E64_R	0.833286	0.85217	-0.305027	0.11287	0.00730487	0.0232315
NEFL_P209_R	0.502713	0.611011	-0.355148	0.131399	0.00729699	0.0232315
Xist_seq_80_S95_R	0.799489	0.75938	0.247238	0.0915259	0.00732994	0.0232322
HOXB13_E21_F	0.207674	0.300192	-0.483199	0.17896	0.00735683	0.0232386
SOD3_P225_F	0.894398	0.914217	-0.292284	0.108987	0.007759	0.0244265
EPHA5_P66_F	0.591762	0.659052	-0.257245	0.0959849	0.00779871	0.0244691
SNURF_P2_R	0.581429	0.52662	0.233043	0.087506	0.00819087	0.0256136
MYH11_P236_R	0.111649	0.197659	-0.619961	0.233254	0.00831694	0.0259211
IL6_E168_F	0.21555	0.185564	0.233606	0.0880496	0.00843219	0.026193
FRK_P36_F	0.575494	0.49133	0.302988	0.114401	0.0085463	0.0264596
S100A4_E315_F	0.258759	0.355736	-0.323777	0.1225	0.00867998	0.0267848
AGXT_E115_R	0.905086	0.874321	0.324202	0.12301	0.00886934	0.0272791
PDGFRB_P273_F	0.568767	0.627497	-0.286138	0.108919	0.00908875	0.0278622
DDIT3_P1313_R	0.567545	0.491572	0.304554	0.116841	0.00963711	0.0294467
FLI1_E29_F	0.210416	0.289738	-0.390137	0.15085	0.0102093	0.0310935
DLL1_P832_F	0.391402	0.475902	-0.347046	0.134878	0.0105982	0.0321731
IHH_P529_F	0.130776	0.177979	-0.391347	0.152199	0.0106505	0.0322272
MAP2K6_P297_R	0.146692	0.128226	0.204809	0.0798339	0.0108275	0.0326572
SLC5A5_E60_F	0.727325	0.789601	-0.266473	0.10406	0.0109709	0.0329833
S100A4_P887_R	0.899072	0.87134	0.279357	0.109249	0.0110856	0.0332213
GUCY2F_P255_F	0.781634	0.719413	0.233556	0.0914965	0.0112244	0.0334231
TRIM29_E189_F	0.712366	0.656672	0.247557	0.0969645	0.0112102	0.0334231
PEG3_E496_F	0.615013	0.558778	0.205758	0.0807175	0.0113354	0.0336464
KRT1_P798_R	0.788787	0.73714	0.22749	0.0895306	0.011598	0.0343169
NEU1_P745_F	0.1318	0.231193	-0.492663	0.194349	0.0117931	0.0347842
ZMYND10_E77_R	0.126405	0.101146	0.360288	0.142204	0.0118374	0.0348049
CTAG1B_P4_R	0.920621	0.895395	0.286781	0.114018	0.0124578	0.0365142
ITGB1_P451_F	0.190538	0.170568	0.202954	0.0810547	0.0128539	0.0375573
GRB7_P160_R	0.456647	0.388996	0.252116	0.100902	0.0130429	0.037991
IRAK3_P13_F	0.143998	0.236583	-0.620016	0.248648	0.0132266	0.0384065
APC_P280_R	0.102897	0.186444	-0.612421	0.245968	0.0133627	0.0386814
HBII-52_P563_F	0.827036	0.791399	0.245346	0.0985883	0.0134084	0.0386941
TFF2_P178_F	0.773875	0.714464	0.269653	0.108406	0.0134511	0.0386979
AGTR1_P41_F	0.176386	0.13466	0.468233	0.188368	0.0135141	0.0387598
HCK_P858_F	0.768188	0.807148	-0.354476	0.142838	0.0136661	0.0390757
HS3ST2_P546_F	0.356621	0.42213	-0.244343	0.0996973	0.0148658	0.0423765
IL12B_E25_F	0.854396	0.797266	0.29601	0.121335	0.0153263	0.0435566
PODXL_P1341_R	0.103124	0.146531	-0.385824	0.158586	0.0156072	0.0442203
EMR3_E61_F	0.59646	0.51359	0.266011	0.109676	0.0159251	0.0449847
MXI1_P1269_F	0.719293	0.665137	0.277901	0.114666	0.016005	0.0450743
HOXA5_P479_F	0.752523	0.677035	0.295072	0.121917	0.0161482	0.0453411
ASCL2_E76_R	0.34666	0.435437	-0.359536	0.149287	0.0166731	0.0466748
AFF3_P122_F	0.851265	0.886609	-0.282045	0.117479	0.0170137	0.0473446
SPDEF_E116_R	0.296586	0.258228	0.240429	0.100103	0.0169683	0.0473446
HLF_E192_F	0.0682886	0.121673	-0.61081	0.255018	0.0172723	0.0479217
LIF_P383_R	0.424339	0.505254	-0.256408	0.107507	0.0177451	0.0490878
HOXB2_P99_F	0.752679	0.670306	0.316884	0.13294	0.0178102	0.0491226
LCN2_P86_R	0.67902	0.616885	0.256462	0.107664	0.0178867	0.0491884
EPHB4_E476_R	0.341763	0.29965	0.216264	0.0909283	0.0180614	0.0495232
In linear regression model adjusting for age, race, menopausal status, stage and multiple comparisons (FDR).
