# Supplementary material for: DNA methylation profiling in the Carolina Breast Cancer Study defines cancer subclasses differing in clinicopathologic characteristics and survival
Source: Breast Cancer Res. 2014 Oct 7;16:450. doi: 10.1186/s13058-014-0450-6 (PMC4303129; doi:10.1186/s13058-014-0450-6)
Supplement: Supplementary file 11 — Additional file 11: Table S8.: Four hundred two CpGs differentially methylated by p53 status. (XLSX 57 KB) [file 13058_2014_450_MOESM11_ESM.xlsx]

## Sheet: Sheet1
Table S8. 402 CpGs significantly differentially methylated in p53 mutant vs p53 wt
Probe	p53 mutant mean β	p53 wildtype mean β	Coefficient (mutant vs. wildtype)	SE	p-value	FDR-adjusted
FZD9_E458_F	0.384149	0.609371	-0.846037	0.0879575	4.01435e-20	3.75341e-17
RBP1_P426_R	0.366795	0.594207	-0.91037	0.105764	1.11302e-16	5.20337e-14
RARA_P1076_R	0.621924	0.451789	0.650319	0.0783165	1.06871e-15	3.33081e-13
FABP3_E113_F	0.300336	0.4879	-0.796038	0.102737	5.73175e-14	1.3398e-11
POMC_P400_R	0.481305	0.657158	-0.754516	0.0986915	1.17356e-13	2.19455e-11
TFF1_P180_R	0.759706	0.630629	0.608069	0.0802302	1.85164e-13	2.88548e-11
SEPT5_P441_F	0.451222	0.321046	0.537238	0.0716369	3.19261e-13	4.26441e-11
SEPT5_P464_R	0.564066	0.426312	0.523379	0.0722063	1.72998e-12	1.83981e-10
SERPINA5_P156_F	0.451934	0.324748	0.540793	0.074645	1.77094e-12	1.83981e-10
EPHX1_P22_F	0.852973	0.740021	0.644004	0.0901872	3.52236e-12	2.994e-10
THPO_E483_F	0.88304	0.794263	0.592112	0.0828966	3.47559e-12	2.994e-10
OSM_P34_F	0.532759	0.677007	-0.553332	0.0777991	4.24371e-12	3.30655e-10
GPR116_E328_R	0.892991	0.819147	0.636591	0.090586	7.37708e-12	5.30582e-10
PAX6_E129_F	0.145417	0.277765	-0.815538	0.116477	8.71699e-12	5.8217e-10
DAB2IP_E18_R	0.292849	0.164593	0.760773	0.108991	1.00214e-11	6.2467e-10
OSM_P188_F	0.635814	0.778224	-0.651106	0.093956	1.38449e-11	8.09059e-10
WNT1_P79_R	0.251361	0.37671	-0.591099	0.0858323	1.82593e-11	1.00426e-09
MEST_E150_F	0.458541	0.318966	0.607629	0.088691	2.29077e-11	1.18993e-09
GSTM2_P109_R	0.41551	0.233388	0.775584	0.113636	2.70071e-11	1.32903e-09
TAL1_E122_F	0.37875	0.239576	0.625601	0.0922601	3.57445e-11	1.67106e-09
HDAC9_E38_F	0.275589	0.420505	-0.652728	0.0964132	3.82442e-11	1.70278e-09
MYBL2_P354_F	0.191797	0.331396	-0.700436	0.103683	4.19115e-11	1.78124e-09
SCGB3A1_E55_R	0.245844	0.446712	-0.852131	0.126544	4.80392e-11	1.9529e-09
HOXA11_E35_F	0.327695	0.479208	-0.607731	0.0911875	7.4037e-11	2.88436e-09
GSTM2_P453_R	0.733178	0.603422	0.568483	0.0856885	8.93931e-11	3.3433e-09
THY1_P149_R	0.450584	0.302793	0.576684	0.0871525	9.95294e-11	3.57923e-09
MMP7_E59_F	0.360051	0.476937	-0.427776	0.0650827	1.3071e-10	4.52644e-09
RASSF1_E116_F	0.364241	0.554028	-0.783719	0.119753	1.55585e-10	5.19542e-09
CDH17_P376_F	0.848464	0.754927	0.562698	0.0861608	1.69175e-10	5.45443e-09
TGFB3_E58_R	0.675022	0.549901	0.523093	0.080535	2.10252e-10	6.55286e-09
C4B_E171_F	0.504971	0.402667	0.416339	0.0661572	7.09887e-10	2.14111e-08
HDAC9_P137_R	0.252748	0.377345	-0.581376	0.0930773	9.38061e-10	2.7409e-08
PTGS2_P308_F	0.234763	0.407311	-0.659417	0.105938	1.06565e-09	3.01933e-08
BCR_P346_F	0.602828	0.470152	0.513707	0.0827039	1.15157e-09	3.16683e-08
C4B_P191_F	0.865331	0.799981	0.462525	0.074994	1.48997e-09	3.98035e-08
GSTM2_E153_F	0.436107	0.262697	0.693338	0.112774	1.66915e-09	4.33515e-08
CAV1_P169_F	0.248882	0.361244	-0.491698	0.0810493	2.67744e-09	6.76596e-08
ONECUT2_E96_F	0.238645	0.388459	-0.619828	0.102366	2.86377e-09	7.04637e-08
EPHB1_P503_F	0.269345	0.426192	-0.635359	0.107597	6.74074e-09	1.61605e-07
MAGEA1_E113_R	0.810228	0.730804	0.456547	0.0778374	8.42505e-09	1.96936e-07
LYN_P241_F	0.150239	0.269104	-0.697042	0.119681	1.06143e-08	2.42057e-07
DAB2IP_P9_F	0.182831	0.125744	0.437402	0.0756826	1.36168e-08	3.03135e-07
MEST_P62_R	0.523472	0.407634	0.490851	0.0853279	1.58056e-08	3.43679e-07
TGFB2_E226_R	0.23254	0.359551	-0.692461	0.120802	1.76808e-08	3.75718e-07
IPF1_P750_F	0.780934	0.686703	0.492586	0.0864975	2.172e-08	4.51292e-07
ERG_E28_F	0.350257	0.488522	-0.563547	0.0992971	2.41599e-08	4.80628e-07
PROK2_P390_F	0.196534	0.336936	-0.690266	0.121589	2.39395e-08	4.80628e-07
OGG1_E400_F	0.384572	0.298689	0.42145	0.0744866	2.65544e-08	5.10608e-07
S100A2_E36_R	0.567061	0.677274	-0.425988	0.0753075	2.67591e-08	5.10608e-07
CXCL9_E268_R	0.735235	0.654316	0.369093	0.0655966	3.14963e-08	5.88981e-07
EPHB6_E342_F	0.126709	0.186779	-0.488138	0.0875232	4.1162e-08	7.29828e-07
LY6G6E_P45_R	0.827772	0.727283	0.558023	0.100029	4.08558e-08	7.29828e-07
MYBL2_P211_F	0.0999056	0.201686	-0.844966	0.151528	4.13699e-08	7.29828e-07
PAX6_P50_R	0.228002	0.373239	-0.638838	0.115853	5.77335e-08	9.99645e-07
DBC1_P351_R	0.270487	0.393995	-0.551517	0.100146	5.99541e-08	1.01781e-06
VIM_P811_R	0.136631	0.266462	-0.785341	0.142771	6.20484e-08	1.01781e-06
ZNFN1A1_E102_F	0.819405	0.740486	0.452705	0.0822678	6.1348e-08	1.01781e-06
PEG10_P978_R	0.213313	0.333887	-0.493208	0.0898124	6.51473e-08	1.05022e-06
CAV1_P130_R	0.141401	0.230937	-0.570133	0.104117	7.08003e-08	1.122e-06
EPHA1_P119_R	0.092543	0.128538	-0.40479	0.0743207	8.27163e-08	1.289e-06
MMP2_P197_F	0.217462	0.315188	-0.499978	0.0922037	9.38807e-08	1.43899e-06
FASTK_P598_R	0.644107	0.560817	0.331338	0.0611625	9.64912e-08	1.45515e-06
AXL_P223_R	0.34318	0.237015	0.437493	0.0811221	1.0964e-07	1.62119e-06
GAS7_P622_R	0.47035	0.619948	-0.575476	0.106776	1.11631e-07	1.62119e-06
THY1_P20_R	0.345857	0.27113	0.335722	0.062312	1.12703e-07	1.62119e-06
APBA2_P305_R	0.815191	0.743201	0.373933	0.0701154	1.49895e-07	2.09182e-06
TNK1_P221_F	0.420405	0.338305	0.364891	0.0683879	1.4797e-07	2.09182e-06
SERPINA5_E69_F	0.698305	0.620451	0.366558	0.0687806	1.52827e-07	2.10138e-06
DNAJC15_P65_F	0.820647	0.876674	-0.364409	0.0685972	1.66977e-07	2.26266e-06
HTR2A_E10_R	0.832014	0.773864	0.388381	0.0731988	1.72671e-07	2.30639e-06
SOX1_P294_F	0.53143	0.402387	0.497339	0.0940108	1.87172e-07	2.46487e-06
PYCARD_P150_F	0.744304	0.671119	0.339783	0.0642756	1.90967e-07	2.47991e-06
LIG3_P622_R	0.562896	0.479047	0.361265	0.0687505	2.24703e-07	2.87804e-06
HLA-DOA_P594_F	0.782998	0.715374	0.337911	0.0643683	2.30631e-07	2.91405e-06
IRF7_P277_R	0.165197	0.0877594	0.690821	0.132096	2.55463e-07	3.18478e-06
EVI1_P30_R	0.161516	0.279511	-0.6303	0.120741	2.68029e-07	3.29747e-06
BCAP31_P1072_F	0.868121	0.919139	-0.506922	0.0971544	2.71593e-07	3.29791e-06
PRSS8_E134_R	0.768631	0.69906	0.358841	0.0696066	3.72862e-07	4.46956e-06
CD9_P585_R	0.629293	0.721958	-0.409402	0.0794798	3.80976e-07	4.50902e-06
IGFBP7_P297_F	0.457598	0.580366	-0.434123	0.0849253	4.64051e-07	5.4236e-06
HLA-DOA_P191_R	0.651279	0.536349	0.430124	0.0842377	4.77634e-07	5.51343e-06
UGT1A1_E11_F	0.949802	0.918098	0.534797	0.105242	5.39839e-07	6.15549e-06
COL18A1_P365_R	0.106287	0.161142	-0.529165	0.104237	5.53545e-07	6.20463e-06
FGF1_E5_F	0.76431	0.695591	0.34676	0.0683247	5.57421e-07	6.20463e-06
IRAK3_P185_F	0.40981	0.516524	-0.458062	0.090457	5.89736e-07	6.41167e-06
RARA_P176_R	0.462743	0.356356	0.423037	0.0835392	5.89543e-07	6.41167e-06
MFAP4_P197_F	0.602245	0.685063	-0.352331	0.0703821	7.85634e-07	8.44331e-06
COL1A1_P5_F	0.506097	0.598504	-0.41253	0.0826835	8.52987e-07	9.06299e-06
FANCA_P1006_R	0.72538	0.792789	-0.38441	0.0774206	9.59828e-07	1.00836e-05
ZAP70_P220_R	0.718356	0.786185	-0.354239	0.0717641	1.10616e-06	1.14917e-05
SERPINE1_P519_F	0.429145	0.34592	0.351348	0.0714319	1.20462e-06	1.23771e-05
ALK_E183_R	0.182389	0.269814	-0.475199	0.0970155	1.33032e-06	1.35201e-05
SFN_E118_F	0.823066	0.769782	0.361668	0.0742612	1.52276e-06	1.53094e-05
PDGFB_P719_F	0.672785	0.595258	0.338707	0.0703523	1.98957e-06	1.97899e-05
RIPK3_P124_F	0.633143	0.535375	0.391105	0.0823636	2.72038e-06	2.67742e-05
MAS1_P469_R	0.881414	0.840999	0.35167	0.0741642	2.8084e-06	2.72002e-05
PENK_P447_R	0.616451	0.519771	0.393368	0.0829759	2.82184e-06	2.72002e-05
MME_E29_F	0.376405	0.54244	-0.591314	0.128017	4.97694e-06	4.7484e-05
LOX_P313_R	0.250715	0.340543	-0.421994	0.0916779	5.35769e-06	5.06004e-05
ETS1_E253_R	0.354482	0.431542	-0.308335	0.0670821	5.52302e-06	5.16403e-05
NES_P239_R	0.271644	0.210861	0.383526	0.0838407	6.10672e-06	5.65325e-05
NGFB_E353_F	0.202007	0.31165	-0.590953	0.129369	6.29092e-06	5.76668e-05
RARA_E128_R	0.208588	0.155393	0.356543	0.0782227	6.58192e-06	5.97485e-05
KCNK4_E3_F	0.428195	0.352632	0.298951	0.0656846	6.78716e-06	6.0438e-05
PGF_E33_F	0.067662	0.099229	-0.514965	0.113106	6.73629e-06	6.0438e-05
IGFBP7_P371_F	0.213737	0.333406	-0.598035	0.131749	7.17144e-06	6.32575e-05
GFAP_P56_R	0.673996	0.603608	0.295164	0.0652074	7.59572e-06	6.63738e-05
FGF6_E294_F	0.874853	0.827297	0.409898	0.0908402	8.10139e-06	7.01371e-05
CD9_P504_F	0.388697	0.489466	-0.401313	0.0893389	8.87717e-06	7.61482e-05
NBL1_E205_R	0.751365	0.681819	0.327083	0.0729321	9.17248e-06	7.79661e-05
DAPK1_P10_F	0.137359	0.222748	-0.545784	0.121826	9.37037e-06	7.89306e-05
PSCA_E359_F	0.561329	0.636682	-0.326612	0.0730845	9.84677e-06	8.2203e-05
MT1A_E13_R	0.494221	0.368284	0.434054	0.0972414	1.00827e-05	8.34278e-05
PLAT_P80_F	0.31474	0.236757	0.375341	0.0841588	1.02544e-05	8.4104e-05
NPR2_P618_F	0.335365	0.26569	0.346698	0.0777889	1.03929e-05	8.44991e-05
PODXL_P1341_R	0.110204	0.157809	-0.454569	0.102431	1.13184e-05	9.12304e-05
BMP2_P1201_F	0.176505	0.270151	-0.501579	0.11316	1.15912e-05	9.241e-05
MT1A_P49_R	0.396866	0.262599	0.536847	0.121155	1.16624e-05	9.241e-05
COL1A2_E299_F	0.302844	0.425579	-0.519697	0.117765	1.26391e-05	9.93072e-05
MYH11_P236_R	0.126866	0.208998	-0.624057	0.141551	1.28829e-05	0.000100379
DNMT3B_P352_R	0.182558	0.154524	0.254282	0.0579325	1.40392e-05	0.000107207
SPDEF_P6_R	0.445459	0.383824	0.293631	0.0668783	1.3961e-05	0.000107207
WNT10B_P823_R	0.590321	0.683	-0.360741	0.0822062	1.41031e-05	0.000107207
RUNX1T1_E145_R	0.541508	0.442997	0.371821	0.0848575	1.45158e-05	0.000109454
MUC1_P191_F	0.153504	0.200698	-0.319275	0.0729505	1.48467e-05	0.000111053
SNRPN_P230_R	0.905426	0.874825	0.309962	0.071228	1.65646e-05	0.00012292
CHI3L2_P226_F	0.710297	0.779103	-0.334665	0.0770646	1.72331e-05	0.000126874
ASCL2_P609_R	0.435147	0.5329	-0.359617	0.0832689	1.91308e-05	0.000139675
MKRN4_P1320_R	0.906824	0.874104	0.326066	0.0755296	1.92707e-05	0.000139675
ISL1_P379_F	0.283285	0.386687	-0.424674	0.0984857	1.96976e-05	0.000141671
WT1_E32_F	0.192809	0.271938	-0.593608	0.138349	2.16146e-05	0.000154272
MAS1_P657_R	0.911313	0.886011	0.297756	0.0696825	2.33263e-05	0.000165228
BCL2L2_P280_F	0.234378	0.188759	0.339641	0.0795212	2.35257e-05	0.000165387
SFRP1_E398_R	0.139582	0.230334	-0.641854	0.150513	2.42063e-05	0.000168902
ESR2_E66_F	0.114766	0.203113	-0.703434	0.165291	2.51342e-05	0.000174078
CD1A_P414_R	0.915929	0.879431	0.410639	0.0966972	2.61356e-05	0.000179574
CFTR_P115_F	0.339978	0.258083	0.341403	0.0804234	2.63119e-05	0.000179574
TAL1_P594_F	0.730859	0.649866	0.372652	0.087835	2.65887e-05	0.000180148
KLK10_P268_R	0.278156	0.365806	-0.378478	0.0894358	2.78488e-05	0.000187328
COL18A1_P494_R	0.373016	0.453776	-0.326595	0.0777278	3.16649e-05	0.000211323
ETS1_P559_R	0.110564	0.186313	-0.557245	0.132757	3.22501e-05	0.000211323
TNFRSF10D_P70_F	0.478781	0.5796	-0.394003	0.093878	3.232e-05	0.000211323
ZP3_P220_F	0.739623	0.688992	0.289871	0.0690634	3.2291e-05	0.000211323
SLC22A2_E271_R	0.901511	0.853803	0.440871	0.105497	3.48864e-05	0.000226519
BMPR1A_E88_F	0.694037	0.650916	0.223741	0.0535824	3.5383e-05	0.000228159
HTR1B_E232_R	0.580116	0.478644	0.348634	0.0837876	3.76549e-05	0.000241146
CD81_P211_F	0.266174	0.360233	-0.385772	0.0929002	3.90113e-05	0.000248025
IFNGR2_P377_R	0.441843	0.525721	-0.319289	0.0769178	3.92596e-05	0.000248025
MST1R_P87_R	0.573585	0.499164	0.301527	0.0728072	4.08779e-05	0.000256516
TJP2_P518_F	0.228918	0.323929	-0.429581	0.103829	4.1578e-05	0.00025917
ERN1_P809_R	0.443369	0.5297	-0.332631	0.0805712	4.31788e-05	0.000267365
PRSS1_P1249_R	0.645251	0.583193	0.260981	0.0632678	4.37989e-05	0.000269421
HOXB13_P17_R	0.270554	0.365946	-0.419655	0.101882	4.49094e-05	0.000274446
GABRB3_E42_F	0.203313	0.280781	-0.449923	0.109345	4.57275e-05	0.000277631
DDR1_P332_R	0.417955	0.357094	0.312283	0.0762419	4.94578e-05	0.000298342
IL17RB_E164_R	0.22452	0.184183	0.30657	0.0749526	5.06591e-05	0.000302526
MOS_P746_F	0.667108	0.592835	0.311137	0.0760814	5.07985e-05	0.000302526
HLF_E192_F	0.0773377	0.128501	-0.588633	0.144174	5.22421e-05	0.000309154
ADAMTS12_E52_R	0.411949	0.504905	-0.339585	0.0832578	5.3134e-05	0.000310502
GADD45A_P737_R	0.335098	0.414258	-0.30972	0.075918	5.29245e-05	0.000310502
APBA2_P227_F	0.889081	0.831	0.437184	0.107252	5.36838e-05	0.000311766
LYN_E353_F	0.165804	0.23845	-0.478909	0.118054	5.82151e-05	0.000335995
IGFBP3_P1035_F	0.114762	0.183987	-0.479377	0.118911	6.46178e-05	0.00037066
NDN_P1110_F	0.813782	0.765449	0.302596	0.0754225	6.99664e-05	0.000398894
CASP8_E474_F	0.361815	0.421183	-0.203683	0.0509449	7.40626e-05	0.000419688
MOS_P27_R	0.256609	0.193757	0.323074	0.0818339	9.08158e-05	0.000511523
MOS_E60_R	0.581357	0.485896	0.39169	0.0996492	9.73548e-05	0.00054507
SNRPN_E14_F	0.83529	0.793471	0.276049	0.0705061	0.000103592	0.00057654
FGF2_P229_F	0.493282	0.58243	-0.345574	0.0883842	0.000105836	0.00058554
MCF2_P445_F	0.875261	0.841933	0.256241	0.0656949	0.000109911	0.000604509
SEMA3B_E96_F	0.217957	0.175133	0.251553	0.064643	0.000113963	0.000623129
DDR2_E331_F	0.856626	0.903911	-0.353913	0.0911525	0.000118018	0.000638817
ZIM3_E203_F	0.922427	0.901162	0.303158	0.0780878	0.000118198	0.000638817
FRK_P258_F	0.604474	0.533022	0.308213	0.0794773	0.000120228	0.000646051
FRK_P36_F	0.565807	0.499768	0.300642	0.0779373	0.000130436	0.0006969
VIM_P343_R	0.077192	0.108195	-0.546025	0.141756	0.000133368	0.000708517
GSTM1_P266_F	0.636307	0.581867	0.270146	0.0703596	0.00014005	0.000739814
IRAK3_E130_F	0.191626	0.28301	-0.532128	0.138878	0.000144474	0.000756484
RARRES1_P426_R	0.485225	0.558679	-0.318141	0.0830437	0.000144824	0.000756484
MSH3_E3_F	0.716402	0.679445	0.44379	0.115983	0.000147508	0.00076622
SFRP1_P157_F	0.150934	0.233973	-0.525376	0.138011	0.0001593	0.000818888
UGT1A1_P315_R	0.779548	0.720965	0.281331	0.0739056	0.000159398	0.000818888
DLL1_P832_F	0.413204	0.492714	-0.347193	0.0915059	0.000167337	0.000854971
PGF_P320_F	0.340556	0.408435	-0.298855	0.0789565	0.000173429	0.000881285
ATP10A_P147_F	0.45784	0.544392	-0.322117	0.0851428	0.000174651	0.000882695
APOA1_P261_F	0.837461	0.785436	0.327961	0.0872534	0.00019214	0.000965867
CCND2_P898_R	0.214107	0.302964	-0.436874	0.116434	0.000197125	0.000985625
BMP6_P163_F	0.134119	0.209593	-0.474416	0.126521	0.000198974	0.000987076
SEMA3B_P110_R	0.197651	0.15658	0.260082	0.069374	0.000199527	0.000987076
IGF1_E394_F	0.587495	0.516134	0.294117	0.0788523	0.000214732	0.00105671
TRIP6_P1274_R	0.578244	0.507923	0.25547	0.0685994	0.000219659	0.00107529
GABRA5_E44_R	0.67207	0.616538	0.279267	0.0750722	0.000223157	0.0010811
HHIP_P578_R	0.431514	0.367203	0.265102	0.0712467	0.000222367	0.0010811
SLC22A2_P109_F	0.798944	0.756937	0.254793	0.0685934	0.000227869	0.00109824
SLC22A3_E122_R	0.333308	0.442698	-0.42939	0.116356	0.000250048	0.00119895
MMP2_P303_R	0.343832	0.430126	-0.334059	0.0906371	0.000254498	0.00121406
TNK1_P41_R	0.218058	0.183344	0.258028	0.0705109	0.000281256	0.00133489
IAPP_E280_F	0.861109	0.815951	0.270188	0.074075	0.000294247	0.0013895
PRKCDBP_P352_R	0.242835	0.316422	-0.298146	0.0819044	0.0003025	0.00142129
SNCG_P98_R	0.591632	0.533551	0.238376	0.0655271	0.000305187	0.00142675
EMR3_P39_R	0.569398	0.629377	-0.24794	0.0682132	0.00030872	0.00143609
GLI3_E148_R	0.850303	0.799024	0.315105	0.0867626	0.000312196	0.00144507
CCNA1_E7_F	0.279263	0.387613	-0.431618	0.119931	0.000353266	0.00162711
ZNFN1A1_P179_F	0.939319	0.913319	0.349543	0.0971752	0.000355741	0.00163048
TEK_E75_F	0.715557	0.650706	0.30884	0.085927	0.000359516	0.00163975
NPY_P295_F	0.342882	0.450821	-0.419559	0.117079	0.000374098	0.00169797
SLC14A1_E295_F	0.76308	0.810418	-0.235721	0.0659684	0.000388753	0.00175596
IL12B_E25_F	0.84408	0.800139	0.28415	0.0796761	0.000398894	0.00179311
HBII-52_P563_F	0.814464	0.783965	0.255278	0.0716677	0.00040538	0.00181354
NBL1_P24_F	0.616492	0.547734	0.282	0.0794132	0.000422118	0.00187943
HIF1A_P488_F	0.13568	0.175643	-0.284001	0.0806463	0.000470597	0.00208535
SLC22A3_P634_F	0.768409	0.729205	0.243244	0.0691099	0.000473893	0.00209005
MPO_P883_R	0.337716	0.399715	-0.282451	0.0805598	0.000498051	0.00218628
SNCG_P53_F	0.569939	0.490933	0.281113	0.0802392	0.00050294	0.0021872
TNFRSF10D_E27_F	0.476133	0.573336	-0.409446	0.116844	0.00050154	0.0021872
SOX1_P1018_R	0.391269	0.310347	0.306732	0.0878112	0.00052232	0.00225055
Xist_seq_80_S47_R	0.78422	0.748102	0.205406	0.0587904	0.000520818	0.00225055
BCAP31_P1131_F	0.90953	0.933862	-0.292734	0.0841061	0.000546767	0.00234508
HOXA5_P479_F	0.748887	0.68787	0.269477	0.0776655	0.000568696	0.002428
MSH3_P13_R	0.566231	0.54316	0.320136	0.0923578	0.000575881	0.0024475
PXN_P308_F	0.249843	0.215961	0.221806	0.0640816	0.000586304	0.00248052
IHH_P529_F	0.144611	0.183252	-0.358272	0.103663	0.000597439	0.00251624
FGF6_P139_R	0.866154	0.838702	0.273766	0.0792881	0.000604639	0.00252481
SHH_E328_F	0.491419	0.425815	0.280363	0.0812014	0.000604875	0.00252481
GRB7_E71_R	0.280396	0.237503	0.265138	0.0769109	0.000616673	0.00256262
KRT13_P341_R	0.892147	0.865846	0.250203	0.0726569	0.000625024	0.00257444
TDGF1_E53_R	0.841724	0.815364	0.214547	0.0622858	0.000622907	0.00257444
MMP2_E21_R	0.120186	0.163131	-0.362264	0.105804	0.000670961	0.00274588
RASGRF1_E16_F	0.0595759	0.0918039	-0.517413	0.151163	0.00067341	0.00274588
TNFRSF10C_P7_F	0.304013	0.248999	0.273344	0.0798791	0.000675622	0.00274588
ZP3_E90_F	0.0785501	0.118825	-0.463589	0.135519	0.000678394	0.00274588
GUCY2F_P255_F	0.760334	0.707944	0.208115	0.061344	0.000750461	0.00302449
PDGFRA_E125_F	0.545967	0.616572	-0.276721	0.0817031	0.000765824	0.00307316
ONECUT2_P315_R	0.130874	0.193007	-0.444008	0.131278	0.000778741	0.00311163
CFTR_P372_R	0.780317	0.724124	0.244735	0.0724251	0.000787251	0.00313225
IGFBP5_P9_R	0.204606	0.164638	0.250088	0.0747926	0.000892191	0.00353474
BMP3_E147_F	0.227968	0.288642	-0.274425	0.0824495	0.000941629	0.00371486
DDR2_P743_R	0.887997	0.861352	0.269716	0.0816343	0.00102564	0.00399684
RUNX3_E27_R	0.653611	0.716594	-0.269427	0.0815488	0.00102593	0.00399684
TEK_P526_F	0.735086	0.687732	0.231927	0.0701866	0.00102394	0.00399684
MMP19_E274_R	0.853166	0.82736	0.226867	0.0687012	0.00103182	0.00400312
LRRK1_P834_F	0.723494	0.678299	0.212636	0.0644946	0.00105096	0.00406052
HOXB13_E21_F	0.237278	0.310326	-0.361743	0.109842	0.00106439	0.00409548
GNMT_P197_F	0.221853	0.201608	0.172148	0.0522967	0.00107016	0.00410082
ALOX12_P223_R	0.703621	0.640193	0.316232	0.0964658	0.00112175	0.00428097
SERPINB2_P939_F	0.920153	0.901338	0.261999	0.0800196	0.00113738	0.00432295
EVI2A_P94_R	0.771743	0.815723	-0.267685	0.0818549	0.001153	0.00436458
CCND2_P887_F	0.207224	0.284057	-0.422308	0.129476	0.00118761	0.00447482
MMP19_P306_F	0.80561	0.772119	0.203455	0.0623966	0.00119169	0.00447482
CPA4_P961_R	0.832565	0.806433	0.199977	0.0614099	0.00120928	0.00452269
DIO3_E230_R	0.803245	0.759694	0.232027	0.071729	0.00130265	0.00485249
CCNA1_P216_F	0.172579	0.248416	-0.401686	0.124429	0.00133213	0.00494262
DSC2_E90_F	0.327879	0.286429	0.237751	0.0742325	0.00145282	0.0053691
DSC2_P407_R	0.841255	0.875635	-0.210842	0.0660657	0.00151008	0.00555878
GP1BB_P278_R	0.644697	0.704398	-0.257697	0.0808986	0.00154087	0.00564986
RIPK4_P172_F	0.101743	0.132288	-0.239771	0.0755381	0.00160064	0.00584608
POMC_P53_F	0.0765657	0.0966332	-0.340807	0.107427	0.00160994	0.00585717
SOX2_P546_F	0.166139	0.223461	-0.332733	0.104927	0.00161728	0.00586108
ERBB3_P870_R	0.135918	0.117679	0.217341	0.0686078	0.00163493	0.00590217
GLI3_P453_R	0.230122	0.193303	0.240895	0.0762394	0.00168039	0.00604295
HOXA5_P1324_F	0.490651	0.428953	0.248074	0.0785905	0.00169844	0.00608444
GRPR_P200_R	0.69003	0.641998	0.209665	0.0664497	0.00170581	0.00608751
MEG3_P235_F	0.859758	0.820293	0.261144	0.082849	0.00172427	0.00613
HS3ST2_P546_F	0.376582	0.424161	-0.217627	0.0691848	0.00176195	0.00624025
SRC_E100_R	0.654661	0.712812	-0.241784	0.0770321	0.00180277	0.00636072
VAMP8_P114_F	0.281161	0.336272	-0.203086	0.0647616	0.00182002	0.00639745
ACVR1_E328_R	0.744476	0.789288	-0.243212	0.0778513	0.00189329	0.00663006
KIT_P367_R	0.283622	0.354528	-0.326215	0.104716	0.00194965	0.00680196
PDGFRB_E195_R	0.455819	0.380803	0.288092	0.0928301	0.00202747	0.00704716
IPF1_P234_F	0.516325	0.595422	-0.261667	0.0844905	0.00207107	0.00717202
HRASLS_P353_R	0.547181	0.500857	0.222435	0.072238	0.00219629	0.00757761
NTRK3_P752_F	0.118357	0.167585	-0.407305	0.132864	0.00229673	0.007895
TES_P182_F	0.210954	0.26229	-0.234183	0.0764199	0.00230543	0.0078959
CPA4_E20_F	0.469897	0.533051	-0.210532	0.0689931	0.0024051	0.00817736
SH3BP2_P771_R	0.218514	0.189087	0.205317	0.0672697	0.00239994	0.00817736
EPHB4_E476_R	0.334732	0.299561	0.192713	0.0632412	0.00243844	0.00826066
NTRK3_E131_F	0.118816	0.168982	-0.438822	0.144281	0.00248521	0.00838871
PWCR1_P357_F	0.775752	0.744033	0.200473	0.0659523	0.0024997	0.00840725
TSP50_P137_F	0.701289	0.629688	0.277458	0.0913568	0.00252084	0.00844797
GP1BB_E23_F	0.538747	0.59865	-0.241397	0.0795599	0.00254486	0.00847577
GSTP1_seq_38_S153_R	0.138352	0.181698	-0.428928	0.14138	0.00254726	0.00847577
EPHA5_E158_R	0.125005	0.161583	-0.3439	0.11362	0.00260688	0.00864337
NOTCH3_E403_F	0.146768	0.132444	0.190547	0.0630703	0.00265435	0.00876968
CREB1_P819_F	0.218307	0.279139	-0.293619	0.09745	0.00272531	0.00889817
EGFR_E295_R	0.0967103	0.155355	-0.44427	0.147536	0.00274083	0.00889817
IHH_E186_F	0.244811	0.306781	-0.343045	0.113907	0.00273775	0.00889817
KLK11_P1290_F	0.850276	0.823915	0.204938	0.067998	0.00271779	0.00889817
MAP3K8_P1036_F	0.591087	0.549107	0.210199	0.0697182	0.00270816	0.00889817
EGF_P242_R	0.841007	0.803977	0.220957	0.0736575	0.00284425	0.00917027
ISL1_P554_F	0.302508	0.385972	-0.327194	0.109051	0.00283894	0.00917027
ABL1_P53_F	0.143172	0.125869	0.206183	0.0689034	0.00291312	0.00936003
KLK11_P103_R	0.698721	0.651768	0.201365	0.0674752	0.00298958	0.00957279
NPY_P91_F	0.177992	0.217885	-0.294305	0.0987501	0.00302794	0.00966254
RUNX3_P247_F	0.735627	0.784909	-0.246595	0.0828019	0.00304904	0.00969679
IRAK3_P13_F	0.179627	0.241138	-0.442737	0.148745	0.00306518	0.00971505
TYRO3_P366_F	0.210159	0.178398	0.215632	0.0725043	0.00308909	0.00975778
CTAG1B_P4_R	0.913394	0.893788	0.229311	0.0778004	0.0033627	0.0105863
PROM1_P44_R	0.824317	0.852528	-0.196798	0.0669363	0.00344199	0.0107995
ACVR1_P983_F	0.820727	0.854315	-0.212163	0.0722322	0.00347317	0.0108609
ADAMTS12_P250_R	0.229803	0.29879	-0.376102	0.128412	0.00356628	0.0111149
FGF8_P473_F	0.13715	0.174171	-0.29635	0.101448	0.00365348	0.0113489
GNAS_E58_F	0.816426	0.792592	0.23759	0.0815167	0.00373017	0.0115137
HLA-DPB1_P540_F	0.925451	0.905863	0.254802	0.0874248	0.00373118	0.0115137
BMP6_P398_F	0.0811147	0.107244	-0.257077	0.0885019	0.00384751	0.0118336
ACVR2B_P676_F	0.158579	0.141043	0.196408	0.0676459	0.0038631	0.0118426
PLS3_E70_F	0.429068	0.491693	-0.218712	0.0754975	0.00394295	0.0120128
WNT1_E157_F	0.141013	0.168673	-0.210264	0.0725841	0.00394431	0.0120128
GATA6_P726_F	0.131382	0.175533	-0.279048	0.0966155	0.00405173	0.0122704
Xist_seq_80_S95_R	0.783995	0.750002	0.179456	0.0621392	0.00405515	0.0122704
TAL1_P817_F	0.802595	0.766945	0.226742	0.0786118	0.00410146	0.0123705
PLAU_P176_R	0.222802	0.278009	-0.310259	0.107797	0.00418102	0.0125699
THPO_P585_R	0.897923	0.879319	0.207137	0.0722776	0.00434428	0.0130189
S100A4_E315_F	0.269125	0.336265	-0.227853	0.0795876	0.00438393	0.0130958
PEG3_E496_F	0.591589	0.547611	0.161769	0.0565855	0.00443955	0.0132197
AATK_E63_R	0.817112	0.859637	-0.268822	0.0942161	0.00451728	0.0134084
FLT1_E444_F	0.0640324	0.086186	-0.28487	0.100022	0.00458993	0.013581
FLT4_P180_R	0.1187	0.166677	-0.342457	0.120604	0.00471293	0.0139009
MFAP4_P10_R	0.430816	0.478481	-0.158942	0.056234	0.00490609	0.0144251
RASGRF1_P768_F	0.0829035	0.107856	-0.24643	0.0873378	0.00497993	0.0145963
CD82_P557_R	0.243165	0.205108	0.226992	0.0807757	0.00515711	0.0150684
PCDH1_P264_F	0.21902	0.186327	0.211628	0.0758114	0.00545862	0.0158997
LAT_E46_F	0.68466	0.729846	-0.201279	0.0722611	0.00556019	0.0161453
SNURF_E256_R	0.777523	0.74313	0.195146	0.0707246	0.00601823	0.0174212
MMP14_P208_R	0.398538	0.351276	0.211608	0.0767617	0.00606459	0.0175012
SLC5A5_E60_F	0.754907	0.79545	-0.201679	0.0732672	0.00613868	0.0176605
LCN2_P86_R	0.676183	0.627091	0.202314	0.0738277	0.00636948	0.0182683
IHH_P246_R	0.199122	0.23738	-0.227794	0.0835295	0.00662665	0.0189478
RAB32_E314_R	0.112719	0.0967001	0.308183	0.113073	0.00665821	0.01898
MYCL2_P19_F	0.821828	0.788329	0.208774	0.0768714	0.0068519	0.0194727
CRIP1_P274_F	0.500888	0.455503	0.192994	0.0715663	0.00725269	0.0205493
EPHA1_E46_R	0.0987196	0.120334	-0.198663	0.0737836	0.00734331	0.0207432
BMP4_P199_R	0.693443	0.638075	0.237482	0.0883166	0.00742013	0.020897
FZD9_P175_F	0.243856	0.278244	-0.178859	0.0666087	0.00750294	0.0210038
NOTCH3_P198_R	0.323908	0.293456	0.185178	0.0689447	0.00748809	0.0210038
HBII-13_E48_F	0.861914	0.836317	0.209725	0.0783686	0.00770605	0.0215079
RUNX3_P393_R	0.810612	0.846127	-0.238852	0.089304	0.00774098	0.0215411
SNRPN_seq_18_S99_F	0.723723	0.685028	0.180787	0.067674	0.00781303	0.0216771
AGTR1_P41_F	0.171479	0.135514	0.362711	0.136354	0.00807777	0.0223453
BCR_P422_F	0.641531	0.588718	0.200163	0.0754516	0.00824966	0.0227535
PROK2_E0_F	0.075542	0.0930432	-0.244454	0.0922054	0.00829004	0.0227976
SFTPC_E13_F	0.728734	0.693026	0.177505	0.0670496	0.0083829	0.0229854
ETS2_P684_F	0.0759678	0.0970785	-0.275082	0.104564	0.00879743	0.0240515
MAPK12_P416_F	0.186116	0.225068	-0.238984	0.0909512	0.00887818	0.0242015
EMR3_E61_F	0.56421	0.50743	0.194458	0.0740495	0.00891811	0.0242396
IL12B_P392_R	0.522162	0.475278	0.208989	0.0796804	0.00900159	0.0243178
MECP2_E90_R	0.402845	0.368573	0.179512	0.0684142	0.00897395	0.0243178
TMEFF2_P152_R	0.377846	0.452781	-0.234251	0.0893426	0.00902488	0.0243178
CDK10_P199_R	0.329056	0.299191	0.169515	0.0650863	0.00949146	0.0254573
NTSR1_P318_F	0.257264	0.312118	-0.265898	0.102109	0.00950223	0.0254573
MYOD1_E156_F	0.334852	0.400623	-0.25457	0.0979846	0.00966754	0.0258261
LTA_P214_R	0.803539	0.770008	0.196487	0.0760673	0.0100918	0.0268826
CDH17_E31_F	0.922514	0.906553	0.209834	0.0813031	0.0101549	0.0269739
DES_P1006_R	0.751905	0.71461	0.17563	0.0680792	0.0101868	0.026982
S100A4_P887_R	0.888519	0.870131	0.171864	0.0666557	0.0102278	0.0270141
SERPINB5_P19_R	0.750162	0.716268	0.193728	0.0753971	0.0104918	0.0276334
KIAA1804_P689_R	0.112522	0.140768	-0.229336	0.0898729	0.0110308	0.0289713
FGF3_E198_R	0.0921045	0.115465	-0.351324	0.137768	0.0110828	0.0290264
CDKN1C_P6_R	0.211049	0.197349	0.147262	0.0578162	0.0111788	0.029196
EPHA2_P203_F	0.547537	0.507748	0.17641	0.0694927	0.0114513	0.0298244
AGXT_E115_R	0.891927	0.86963	0.205969	0.0813272	0.0116443	0.0302427
GDF10_P95_R	0.239372	0.279008	-0.22099	0.0874194	0.0117981	0.030473
RARRES1_E235_F	0.0681438	0.0921765	-0.324305	0.128263	0.0117812	0.030473
GNAS_P86_F	0.759616	0.735869	0.183498	0.0726529	0.0118727	0.0305813
ZNF215_P129_R	0.283134	0.324161	-0.269436	0.106774	0.0119481	0.030691
TSP50_E21_R	0.797444	0.766577	0.166263	0.0659371	0.0120116	0.0307695
MCAM_P265_R	0.254982	0.302717	-0.190249	0.0755167	0.0120873	0.0308788
EPHA2_P340_R	0.417396	0.376864	0.17032	0.0676723	0.0121711	0.0309837
GABRA5_P1016_F	0.782773	0.745959	0.20855	0.0828849	0.0121946	0.0309837
GAS7_E148_F	0.177767	0.22667	-0.312725	0.12468	0.0124677	0.0315916
GJB2_P791_R	0.141083	0.169527	-0.226682	0.0904895	0.0125782	0.0317853
ATP10A_P524_R	0.645497	0.615979	0.197737	0.0791162	0.012781	0.0322108
LIF_P383_R	0.465162	0.514882	-0.179857	0.0720618	0.0129042	0.0324339
SLC14A1_P369_R	0.729132	0.763752	-0.158583	0.0637265	0.0131719	0.033018
NEFL_P209_R	0.538146	0.609473	-0.218723	0.0879788	0.01326	0.0330616
SIN3B_P514_R	0.819986	0.850507	-0.220617	0.0887269	0.0132458	0.0330616
BDNF_E19_R	0.351964	0.392427	-0.217718	0.0879975	0.0137055	0.0340814
FGF12_E61_R	0.226355	0.201472	0.180322	0.0729235	0.0137583	0.034122
USP29_P282_R	0.889607	0.87334	0.168162	0.0683132	0.0141864	0.0350906
ZIM3_P451_R	0.925764	0.910393	0.207538	0.0846204	0.014544	0.0358803
CAV2_E33_R	0.0709514	0.100399	-0.320307	0.131143	0.0149539	0.0367944
SH3BP2_E18_F	0.292229	0.265667	0.133928	0.0548813	0.0150401	0.0369095
NTRK3_P636_R	0.155785	0.194489	-0.30908	0.127508	0.0157243	0.0384777
PLAGL1_E68_R	0.740981	0.714828	0.175732	0.0725223	0.0157615	0.0384777
ISL1_E87_R	0.277581	0.339832	-0.249184	0.103033	0.0159617	0.038865
MAPK9_P1175_F	0.899976	0.885145	0.19378	0.0802647	0.0161457	0.039211
JAK3_P156_R	0.6477	0.688683	-0.228755	0.0947989	0.0161987	0.0392378
MATK_P190_R	0.441177	0.410561	0.178193	0.0742482	0.0167824	0.0404422
ROR1_P6_F	0.0837389	0.104237	-0.238702	0.0994279	0.0167466	0.0404422
DNMT2_P199_F	0.827444	0.847848	-0.152165	0.0635737	0.0170761	0.041044
FANCE_P356_R	0.222554	0.271296	-0.220505	0.0923368	0.0173296	0.0415466
APC_P14_F	0.388172	0.475724	-0.281676	0.118286	0.017646	0.0421029
EPS8_P437_F	0.203349	0.17884	0.1517	0.0637078	0.0176517	0.0421029
DMP1_E194_F	0.894651	0.883099	0.140899	0.0595286	0.0183391	0.0436313
MBD2_P233_F	0.586366	0.560177	0.152559	0.0648599	0.0190754	0.0452678
KDR_E79_F	0.104913	0.135287	-0.245553	0.104445	0.019131	0.0452847
CDK6_P291_R	0.0673001	0.0890956	-0.251587	0.107421	0.0195915	0.0462577
ABCG2_P310_R	0.0598286	0.0887157	-0.407924	0.174582	0.0198775	0.0468149
CDKN2B_seq_50_S294_F	0.091435	0.0776842	0.1973	0.0845815	0.0200844	0.0471832
THBS2_E129_F	0.140435	0.186164	-0.266953	0.114873	0.0205542	0.0481659
HOXB2_P99_F	0.733564	0.675773	0.198818	0.0856664	0.02072	0.0484329
MYCL2_E44_R	0.756189	0.726208	0.169978	0.0732879	0.0208028	0.0485052
ABO_E110_F	0.208185	0.163927	0.237651	0.102638	0.0210164	0.0488815
In linear regression models, adjusting for age, race, menopausal status, stage and multiple comparisons (FDR).
