# Supplementary material for: DNA methylation profiling in the Carolina Breast Cancer Study defines cancer subclasses differing in clinicopathologic characteristics and survival
Source: Breast Cancer Res. 2014 Oct 7;16:450. doi: 10.1186/s13058-014-0450-6 (PMC4303129; doi:10.1186/s13058-014-0450-6)
Supplement: Supplementary file 12 — Additional file 12: Table S9.: Gene ontology (GO) terms for genes differentially methylated according to hormone receptor (HR) status, subtype, or p53 status. (XLSX 29 KB) [file 13058_2014_450_MOESM12_ESM.xlsx]

## Sheet: Sheet1
Table S9. Significant GO terms for genes differentially methylated according to HR status, intrinsic subtype or p53 mutation status.
Category	GO Term	Count	%	List Total	Pop Hits	Pop Total	Fold Enrichment	P-value	FDR p-value
HR genes (HR+ vs HR-) (71 significant terms)
GOTERM_BP_ALL	GO:0065007~biological regulation	244	71.137	320	2134	4288	1.53215	7.57205e-24	1.35548e-20
GOTERM_BP_ALL	GO:0050789~regulation of biological process	236	68.8047	320	2035	4288	1.554	3.23934e-23	5.79876e-20
GOTERM_BP_ALL	GO:0050794~regulation of cellular process	230	67.0554	320	1979	4288	1.55735	3.69992e-22	6.62325e-19
GOTERM_BP_ALL	GO:0032501~multicellular organismal process	192	55.9767	320	1549	4288	1.66094	1.7373e-19	3.10994e-16
GOTERM_BP_ALL	GO:0007165~signal transduction	112	32.6531	320	741	4288	2.02537	2.59998e-15	4.57412e-12
GOTERM_BP_ALL	GO:0048519~negative regulation of biological process	109	31.7784	320	733	4288	1.99263	2.59953e-14	4.65072e-11
GOTERM_BP_ALL	GO:0007267~cell-cell signaling	51	14.8688	320	215	4288	3.1786	5.07436e-14	9.08273e-11
GOTERM_BP_ALL	GO:0048523~negative regulation of cellular process	104	30.3207	320	698	4288	1.99656	1.28467e-13	2.29949e-10
GOTERM_BP_ALL	GO:0048856~anatomical structure development	151	44.0233	320	1226	4288	1.65041	2.95687e-13	5.29243e-10
GOTERM_BP_ALL	GO:0007154~cell communication	57	16.6181	320	272	4288	2.80809	3.35185e-13	5.99998e-10
GOTERM_BP_ALL	GO:0032502~developmental process	164	47.8134	320	1396	4288	1.57421	7.98484e-13	1.42935e-09
GOTERM_BP_ALL	GO:0048731~system development	147	42.8571	320	1197	4288	1.64561	1.12577e-12	2.01524e-09
GOTERM_BP_ALL	GO:0048518~positive regulation of biological process	121	35.277	320	913	4288	1.7759	2.80045e-12	5.01306e-09
GOTERM_BP_ALL	GO:0007275~multicellular organismal development	157	45.7726	320	1334	4288	1.57706	3.95231e-12	7.075e-09
GOTERM_BP_ALL	GO:0003008~system process	55	16.035	320	275	4288	2.68	7.09311e-12	1.26974e-08
GOTERM_BP_ALL	GO:0042221~response to chemical stimulus	84	24.4898	320	549	4288	2.05027	2.14615e-11	3.84183e-08
GOTERM_BP_ALL	GO:0048522~positive regulation of cellular process	114	33.2362	320	866	4288	1.76397	3.05236e-11	5.46404e-08
GOTERM_BP_ALL	GO:0042127~regulation of cell proliferation	84	24.4898	320	563	4288	1.99929	8.44213e-11	1.51123e-07
GOTERM_BP_ALL	GO:0050896~response to stimulus	149	43.4402	320	1296	4288	1.54059	1.90432e-10	3.40894e-07
GOTERM_BP_ALL	GO:0048513~organ development	124	36.1516	320	1020	4288	1.62902	6.44042e-10	1.1529e-06
GOTERM_BP_ALL	GO:0009725~response to hormone stimulus	37	10.7872	320	167	4288	2.96886	2.36637e-09	4.23605e-06
GOTERM_BP_ALL	GO:0010033~response to organic substance	53	15.4519	320	303	4288	2.34389	3.26406e-09	5.84301e-06
GOTERM_BP_ALL	GO:0051239~regulation of multicellular organismal process	80	23.3236	320	563	4288	1.90409	3.29695e-09	5.90188e-06
GOTERM_BP_ALL	GO:0050877~neurological system process	40	11.6618	320	197	4288	2.72081	6.5005e-09	1.16366e-05
GOTERM_BP_ALL	GO:0009719~response to endogenous stimulus	38	11.0787	320	182	4288	2.7978	7.7357e-09	1.38477e-05
GOTERM_BP_ALL	GO:0009605~response to external stimulus	61	17.7843	320	386	4288	2.11762	8.89013e-09	1.59143e-05
GOTERM_BP_ALL	GO:0048545~response to steroid hormone stimulus	28	8.16327	320	111	4288	3.38018	1.80822e-08	3.23691e-05
GOTERM_BP_ALL	GO:0010646~regulation of cell communication	65	18.9504	320	443	4288	1.96614	4.99333e-08	8.93859e-05
GOTERM_BP_ALL	GO:0007166~cell surface receptor linked signal transduction	96	27.9883	320	772	4288	1.66632	6.04424e-08	0.000108198
GOTERM_BP_ALL	GO:0009653~anatomical structure morphogenesis	92	26.8222	320	729	4288	1.69108	6.4775e-08	0.000115954
GOTERM_BP_ALL	GO:0007399~nervous system development	68	19.8251	320	477	4288	1.91027	7.09167e-08	0.000126948
GOTERM_BP_ALL	GO:0010941~regulation of cell death	62	18.0758	320	420	4288	1.9781	9.03885e-08	0.000161805
GOTERM_BP_ALL	GO:0032879~regulation of localization	54	15.7434	320	343	4288	2.10962	9.52144e-08	0.000170444
GOTERM_BP_ALL	GO:0030154~cell differentiation	103	30.0292	320	858	4288	1.60862	9.93493e-08	0.000177845
GOTERM_BP_ALL	GO:0048869~cellular developmental process	105	30.6122	320	881	4288	1.59705	1.0133e-07	0.000181392
GOTERM_BP_ALL	GO:0008283~cell proliferation	37	10.7872	320	193	4288	2.56891	1.31e-07	0.000234503
GOTERM_BP_ALL	GO:0043067~regulation of programmed cell death	61	17.7843	320	415	4288	1.96964	1.43325e-07	0.000256566
GOTERM_BP_ALL	GO:0042981~regulation of apoptosis	59	17.2012	320	401	4288	1.97157	2.32184e-07	0.000415633
GOTERM_BP_ALL	GO:0009611~response to wounding	39	11.3703	320	220	4288	2.37545	4.60603e-07	0.000824524
GOTERM_BP_ALL	GO:0019222~regulation of metabolic process	123	35.8601	320	1123	4288	1.46768	6.10546e-07	0.00109294
GOTERM_BP_ALL	GO:0050890~cognition	28	8.16327	320	131	4288	2.86412	7.02238e-07	0.00125707
GOTERM_BP_ALL	GO:0009966~regulation of signal transduction	57	16.6181	320	397	4288	1.92393	9.20842e-07	0.00164839
GOTERM_BP_ALL	GO:0031323~regulation of cellular metabolic process	117	34.1108	320	1061	4288	1.47766	1.00698e-06	0.00180259
GOTERM_BP_ALL	GO:0008285~negative regulation of cell proliferation	40	11.6618	320	239	4288	2.24268	1.47599e-06	0.00264215
GOTERM_BP_ALL	GO:0009888~tissue development	64	18.6589	320	479	4288	1.7904	2.11553e-06	0.00378696
GOTERM_BP_ALL	GO:0022414~reproductive process	48	13.9942	320	318	4288	2.02264	2.16019e-06	0.0038669
GOTERM_BP_ALL	GO:0016043~cellular component organization	82	23.9067	320	673	4288	1.63269	2.19694e-06	0.00393268
GOTERM_BP_ALL	GO:0000003~reproduction	48	13.9942	320	319	4288	2.0163	2.36536e-06	0.00423416
GOTERM_BP_ALL	GO:0065008~regulation of biological quality	68	19.8251	320	523	4288	1.74226	2.41715e-06	0.00432686
GOTERM_BP_ALL	GO:0009893~positive regulation of metabolic process	58	16.9096	320	424	4288	1.83302	3.57589e-06	0.00640102
GOTERM_BP_ALL	GO:0051704~multi-organism process	36	10.4956	320	215	4288	2.24372	5.59e-06	0.0100062
GOTERM_BP_ALL	GO:0022008~neurogenesis	51	14.8688	320	360	4288	1.89833	6.18175e-06	0.0110654
GOTERM_BP_ALL	GO:0010604~positive regulation of macromolecule metabolic process	55	16.035	320	401	4288	1.83791	6.37663e-06	0.0114142
GOTERM_BP_ALL	GO:0060255~regulation of macromolecule metabolic process	109	31.7784	320	1004	4288	1.45478	6.92244e-06	0.0123912
GOTERM_BP_ALL	GO:0051174~regulation of phosphorus metabolic process	45	13.1195	320	305	4288	1.97705	9.1456e-06	0.0163703
GOTERM_BP_ALL	GO:0019220~regulation of phosphate metabolic process	45	13.1195	320	305	4288	1.97705	9.1456e-06	0.0163703
GOTERM_BP_ALL	GO:0006928~cell motion	49	14.2857	320	348	4288	1.88678	1.19754e-05	0.021435
GOTERM_BP_ALL	GO:0007242~intracellular signaling cascade	57	16.6181	320	430	4288	1.77628	1.21065e-05	0.0216696
GOTERM_BP_ALL	GO:0031325~positive regulation of cellular metabolic process	53	15.4519	320	390	4288	1.82103	1.31792e-05	0.0235895
GOTERM_BP_ALL	GO:0045595~regulation of cell differentiation	53	15.4519	320	390	4288	1.82103	1.31792e-05	0.0235895
GOTERM_BP_ALL	GO:0009987~cellular process	272	79.3003	320	3242	4288	1.12424	1.62194e-05	0.0290304
GOTERM_BP_ALL	GO:0006357~regulation of transcription from RNA polymerase II promoter	42	12.2449	320	283	4288	1.98869	1.72246e-05	0.0308293
GOTERM_BP_ALL	GO:0051049~regulation of transport	34	9.91254	320	208	4288	2.19038	1.84537e-05	0.0330288
GOTERM_BP_ALL	GO:0001501~skeletal system development	37	10.7872	320	236	4288	2.10085	1.85073e-05	0.0331248
GOTERM_BP_ALL	GO:0080090~regulation of primary metabolic process	106	30.9038	320	990	4288	1.43475	1.95868e-05	0.0350566
GOTERM_BP_ALL	GO:0060341~regulation of cellular localization	28	8.16327	320	155	4288	2.42065	2.01518e-05	0.0360677
GOTERM_BP_ALL	GO:0051270~regulation of cell motion	29	8.45481	320	165	4288	2.35515	2.33286e-05	0.0417523
GOTERM_BP_ALL	GO:0042060~wound healing	22	6.41399	320	106	4288	2.78113	2.4036e-05	0.0430182
GOTERM_BP_ALL	GO:0006350~transcription	52	15.1603	320	388	4288	1.79588	2.4538e-05	0.0439165
GOTERM_BP_ALL	GO:0048699~generation of neurons	46	13.4111	320	328	4288	1.87927	2.65271e-05	0.0474756
GOTERM_BP_ALL	GO:0009059~macromolecule biosynthetic process	64	18.6589	320	517	4288	1.6588	2.76982e-05	0.0495711
Intrinsic subtype (basal-like vs luminal A) (36 significant terms)
GOTERM_BP_ALL	GO:0065007~biological regulation	184	71.0425	242	2134	4288	1.52779	7.82594e-18	1.38871e-14
GOTERM_BP_ALL	GO:0050789~regulation of biological process	176	67.9537	242	2035	4288	1.53245	3.26682e-16	5.88418e-13
GOTERM_BP_ALL	GO:0032501~multicellular organismal process	148	57.1429	242	1549	4288	1.69297	6.12451e-16	1.17684e-12
GOTERM_BP_ALL	GO:0050794~regulation of cellular process	172	66.4093	242	1979	4288	1.54	9.9188e-16	1.77636e-12
GOTERM_BP_ALL	GO:0048519~negative regulation of biological process	84	32.4324	242	733	4288	2.03055	1.35578e-11	2.40584e-08
GOTERM_BP_ALL	GO:0032502~developmental process	127	49.0347	242	1396	4288	1.61197	5.74787e-11	1.01996e-07
GOTERM_BP_ALL	GO:0007165~signal transduction	83	32.0463	242	741	4288	1.98472	6.70148e-11	1.18918e-07
GOTERM_BP_ALL	GO:0048523~negative regulation of cellular process	79	30.5019	242	698	4288	2.00545	1.53033e-10	2.71558e-07
GOTERM_BP_ALL	GO:0007275~multicellular organismal development	122	47.1042	242	1334	4288	1.62048	1.56335e-10	2.77417e-07
GOTERM_BP_ALL	GO:0007267~cell-cell signaling	38	14.6718	242	215	4288	3.13173	3.25118e-10	5.76922e-07
GOTERM_BP_ALL	GO:0007154~cell communication	43	16.6023	242	272	4288	2.80117	6.16259e-10	1.09355e-06
GOTERM_BP_ALL	GO:0048856~anatomical structure development	113	43.6293	242	1226	4288	1.63315	9.99328e-10	1.77331e-06
GOTERM_BP_ALL	GO:0048731~system development	111	42.8571	242	1197	4288	1.64312	1.12718e-09	2.00019e-06
GOTERM_BP_ALL	GO:0042221~response to chemical stimulus	64	24.7104	242	549	4288	2.0656	6.19396e-09	1.09912e-05
GOTERM_BP_ALL	GO:0003008~system process	41	15.8301	242	275	4288	2.64174	1.01872e-08	1.80772e-05
GOTERM_BP_ALL	GO:0032879~regulation of localization	45	17.3745	242	343	4288	2.32465	8.36e-08	0.000148348
GOTERM_BP_ALL	GO:0042127~regulation of cell proliferation	62	23.9382	242	563	4288	1.95129	1.07062e-07	0.000189982
GOTERM_BP_ALL	GO:0007166~cell surface receptor linked signal transduction	77	29.7297	242	772	4288	1.76731	1.10871e-07	0.00019674
GOTERM_BP_ALL	GO:0009605~response to external stimulus	48	18.5328	242	386	4288	2.2034	1.43062e-07	0.000253864
GOTERM_BP_ALL	GO:0050896~response to stimulus	111	42.8571	242	1296	4288	1.5176	1.49555e-07	0.000265386
GOTERM_BP_ALL	GO:0051239~regulation of multicellular organismal process	61	23.5521	242	563	4288	1.91982	2.58442e-07	0.000458604
GOTERM_BP_ALL	GO:0048518~positive regulation of biological process	85	32.8185	242	913	4288	1.64963	3.9294e-07	0.000697271
GOTERM_BP_ALL	GO:0048513~organ development	92	35.5212	242	1020	4288	1.59819	4.13732e-07	0.000734166
GOTERM_BP_ALL	GO:0050877~neurological system process	30	11.583	242	197	4288	2.69833	1.0625e-06	0.00188539
GOTERM_BP_ALL	GO:0048545~response to steroid hormone stimulus	21	8.10811	242	111	4288	3.35224	2.42719e-06	0.00430696
GOTERM_BP_ALL	GO:0048522~positive regulation of cellular process	79	30.5019	242	866	4288	1.6164	3.14568e-06	0.00558187
GOTERM_BP_ALL	GO:0009611~response to wounding	31	11.9691	242	220	4288	2.49677	3.53807e-06	0.00627813
GOTERM_BP_ALL	GO:0010033~response to organic substance	38	14.6718	242	303	4288	2.22219	3.55593e-06	0.00630982
GOTERM_BP_ALL	GO:0051270~regulation of cell motion	26	10.0386	242	165	4288	2.79209	3.65972e-06	0.00649398
GOTERM_BP_ALL	GO:0009725~response to hormone stimulus	26	10.0386	242	167	4288	2.75865	4.57738e-06	0.00812226
GOTERM_BP_ALL	GO:0008283~cell proliferation	28	10.8108	242	193	4288	2.57063	6.9749e-06	0.0123762
GOTERM_BP_ALL	GO:0009719~response to endogenous stimulus	27	10.4247	242	182	4288	2.62864	7.07751e-06	0.0125583
GOTERM_BP_ALL	GO:0007399~nervous system development	50	19.305	242	477	4288	1.85734	1.25026e-05	0.0221836
GOTERM_BP_ALL	GO:0030334~regulation of cell migration	23	8.88031	242	144	4288	2.83012	1.26701e-05	0.0224808
GOTERM_BP_ALL	GO:0010646~regulation of cell communication	47	18.1467	242	443	4288	1.87989	1.84877e-05	0.0328013
GOTERM_BP_ALL	GO:0022414~reproductive process	37	14.2857	242	318	4288	2.06165	2.72674e-05	0.048375
p53 genes (p53 mutant vs wt) (44 significant terms)
GOTERM_BP_ALL	GO:0065007~biological regulation	207	71.3793	269	2134	4288	1.54625	4.18568e-21	7.38532e-18
GOTERM_BP_ALL	GO:0050789~regulation of biological process	200	68.9655	269	2035	4288	1.56664	2.13907e-20	3.77422e-17
GOTERM_BP_ALL	GO:0050794~regulation of cellular process	194	66.8966	269	1979	4288	1.56264	5.34319e-19	9.42766e-16
GOTERM_BP_ALL	GO:0032501~multicellular organismal process	160	55.1724	269	1549	4288	1.64654	1.26112e-15	2.15383e-12
GOTERM_BP_ALL	GO:0007165~signal transduction	96	33.1034	269	741	4288	2.06517	9.78571e-14	1.72584e-10
GOTERM_BP_ALL	GO:0048518~positive regulation of biological process	104	35.8621	269	913	4288	1.81579	2.7177e-11	4.79518e-08
GOTERM_BP_ALL	GO:0048856~anatomical structure development	127	43.7931	269	1226	4288	1.65126	3.00619e-11	5.30418e-08
GOTERM_BP_ALL	GO:0048731~system development	124	42.7586	269	1197	4288	1.65132	6.70814e-11	1.1836e-07
GOTERM_BP_ALL	GO:0032502~developmental process	137	47.2414	269	1396	4288	1.56436	1.46666e-10	2.58781e-07
GOTERM_BP_ALL	GO:0048522~positive regulation of cellular process	98	33.7931	269	866	4288	1.80389	2.33573e-10	4.12121e-07
GOTERM_BP_ALL	GO:0048519~negative regulation of biological process	87	30	269	733	4288	1.89199	3.83085e-10	6.75925e-07
GOTERM_BP_ALL	GO:0007275~multicellular organismal development	131	45.1724	269	1334	4288	1.56537	5.98161e-10	1.05541e-06
GOTERM_BP_ALL	GO:0042127~regulation of cell proliferation	72	24.8276	269	563	4288	2.03857	9.97959e-10	1.76082e-06
GOTERM_BP_ALL	GO:0048523~negative regulation of cellular process	83	28.6207	269	698	4288	1.89551	1.13206e-09	1.99744e-06
GOTERM_BP_ALL	GO:0007267~cell-cell signaling	39	13.4483	269	215	4288	2.89154	1.93621e-09	3.4163e-06
GOTERM_BP_ALL	GO:0003008~system process	45	15.5172	269	275	4288	2.60845	2.37343e-09	4.18774e-06
GOTERM_BP_ALL	GO:0051239~regulation of multicellular organismal process	71	24.4828	269	563	4288	2.01026	2.59393e-09	4.57679e-06
GOTERM_BP_ALL	GO:0007154~cell communication	44	15.1724	269	272	4288	2.57861	5.44171e-09	9.60148e-06
GOTERM_BP_ALL	GO:0042221~response to chemical stimulus	69	23.7931	269	549	4288	2.00345	5.61756e-09	9.91176e-06
GOTERM_BP_ALL	GO:0007166~cell surface receptor linked signal transduction	85	29.3103	269	772	4288	1.75511	3.04609e-08	5.3746e-05
GOTERM_BP_ALL	GO:0048545~response to steroid hormone stimulus	25	8.62069	269	111	4288	3.59021	4.48689e-08	7.91678e-05
GOTERM_BP_ALL	GO:0009725~response to hormone stimulus	31	10.6897	269	167	4288	2.95902	7.88263e-08	0.000139083
GOTERM_BP_ALL	GO:0007399~nervous system development	60	20.6897	269	477	4288	2.0051	8.24653e-08	0.000145504
GOTERM_BP_ALL	GO:0050877~neurological system process	34	11.7241	269	197	4288	2.75116	9.77289e-08	0.000172435
GOTERM_BP_ALL	GO:0010033~response to organic substance	44	15.1724	269	303	4288	2.3148	1.45487e-07	0.000256701
GOTERM_BP_ALL	GO:0048513~organ development	101	34.8276	269	1020	4288	1.57842	2.08416e-07	0.000367734
GOTERM_BP_ALL	GO:0009719~response to endogenous stimulus	31	10.6897	269	182	4288	2.71514	5.65479e-07	0.00099774
GOTERM_BP_ALL	GO:0022414~reproductive process	44	15.1724	269	318	4288	2.20561	5.86108e-07	0.00103414
GOTERM_BP_ALL	GO:0000003~reproduction	44	15.1724	269	319	4288	2.19869	6.49406e-07	0.00114582
GOTERM_BP_ALL	GO:0008283~cell proliferation	32	11.0345	269	193	4288	2.64299	6.52038e-07	0.00115047
GOTERM_BP_ALL	GO:0007167~enzyme linked receptor protein signaling pathway	50	17.2414	269	388	4288	2.05419	7.13154e-07	0.0012583
GOTERM_BP_ALL	GO:0050896~response to stimulus	118	40.6897	269	1296	4288	1.45137	1.07897e-06	0.00190375
GOTERM_BP_ALL	GO:0010646~regulation of cell communication	53	18.2759	269	443	4288	1.90711	3.02631e-06	0.00533956
GOTERM_BP_ALL	GO:0045597~positive regulation of cell differentiation	35	12.069	269	241	4288	2.31501	3.94696e-06	0.00696389
GOTERM_BP_ALL	GO:0032879~regulation of localization	44	15.1724	269	343	4288	2.04485	4.73714e-06	0.008358
GOTERM_BP_ALL	GO:0022008~neurogenesis	45	15.5172	269	360	4288	1.99257	6.97261e-06	0.0123019
GOTERM_BP_ALL	GO:0030154~cell differentiation	84	28.9655	269	858	4288	1.56061	7.19637e-06	0.0126967
GOTERM_BP_ALL	GO:0008285~negative regulation of cell proliferation	34	11.7241	269	239	4288	2.26769	8.91638e-06	0.0157311
GOTERM_BP_ALL	GO:0048869~cellular developmental process	85	29.3103	269	881	4288	1.53796	1.1161e-05	0.0196909
GOTERM_BP_ALL	GO:0050890~cognition	23	7.93103	269	131	4288	2.79872	1.46731e-05	0.0258864
GOTERM_BP_ALL	GO:0009966~regulation of signal transduction	47	16.2069	269	397	4288	1.88716	1.76753e-05	0.0311821
GOTERM_BP_ALL	GO:0009653~anatomical structure morphogenesis	73	25.1724	269	729	4288	1.59624	1.84376e-05	0.0325268
GOTERM_BP_ALL	GO:0009605~response to external stimulus	46	15.8621	269	386	4288	1.89965	1.91081e-05	0.0337094
GOTERM_BP_ALL	GO:0045595~regulation of cell differentiation	46	15.8621	269	390	4288	1.88016	2.49183e-05	0.0439573
Terms are significant at FDR p <0.05. Gene sets tested include 350 genes significantly differentially methylated by HR status, 264 genes differentially methylated by intrinsic subtype, or 296 genes differentially methylated by p53 mutation status. Background consisted of 609 genes on the Illumina Cancer Panel I methylation array after filtering sites containing repeats or SNPs or that did not yie…
