# Supplementary material for: DNA methylation profiling in the Carolina Breast Cancer Study defines cancer subclasses differing in clinicopathologic characteristics and survival
Source: Breast Cancer Res. 2014 Oct 7;16:450. doi: 10.1186/s13058-014-0450-6 (PMC4303129; doi:10.1186/s13058-014-0450-6)
Supplement: Supplementary file 13 — Additional file 13: Table S10.: The Cancer Genome Atlas (TCGA) correlations between GoldenGate-matched 450 K Illumina probe methylation and gene expression. (XLSX 15 KB) [file 13058_2014_450_MOESM13_ESM.xlsx]

## Sheet: Sheet1
Table S10. TCGA Correlations between GoldenGate-matched 450K Illumina probe methylation and gene expression
Gene name	GoldenGate probe ID	Matching 450K Probe ID	bps between 450K probes in same gene	All TCGA Tumors (n=581) Correlation	p-value	TCGA Basal-like (n=102) Correlation	p-value	TCGA Luminal A (n=321) Correlation	p-value	Feature associated with differential methylation
CCND2	CCND2_P887_F	cg00814733	NA	-0.245	0	-0.207	0.037	-0.302	0	C3, HR, p53
CDH17	CDH17_E31_F	cg14353573	NA	0.076	0.088	-0.248	0.024	0.094	0.105	HR, p53
DAB2IP	DAB2IP_P9_F	cg27650175	NA	0.11	0.008	0.188	0.059	0.002	0.974	HR, p53
DBC1	DBC1_E204_F	cg06602847	555	-0.438	0	-0.487	0	-0.389	0	C3
DBC1	DBC1_P351_R	cg14445814	555	-0.386	0	-0.46	0	-0.355	0	C3, HR, IS, p53
EYA4	EYA4_P794_F	cg24842760	NA	0.051	0.231	-0.135	0.191	0.024	0.67	HR
FGF2	FGF2_P229_F	cg03941587	NA	-0.565	0	-0.651	0	-0.603	0	C3, HR, IS, p53
HDAC9	HDAC9_P137_R	cg08146609	175	-0.046	0.263	0.031	0.76	0.077	0.167	C3, HR, IS, p53
HDAC9	HDAC9_E38_F	cg25620356	175	-0.122	0.003	0.046	0.649	0.017	0.764	C3, HR, IS, p53
HOXA11	HOXA11_E35_F	cg08479590	NA	-0.086	0.039	-0.099	0.325	-0.023	0.684	HR, IS, p53
JAK3	JAK3_P156_R	cg02285920	220	-0.639	0	-0.665	0	-0.603	0	C3, HR, IS, p53
JAK3	JAK3_E64_F	cg05635754	220	-0.329	0	-0.4	0	-0.237	0	C3
KIT	KIT_P405_F	cg27154163	NA	-0.298	0	-0.506	0	-0.056	0.319	C3, HR, IS, SG
OSM	OSM_P34_F	cg10467217	NA	-0.242	0	-0.23	0.02	-0.089	0.113	C3, HR, IS, p53
POMC	POMC_P53_F	cg00293936	NA	-0.187	0	-0.218	0.028	-0.071	0.205	p53
PYCARD	PYCARD_P150_F	cg15468095	NA	-0.443	0	-0.491	0	-0.412	0	p53, TS, SG,
SERPINA5	SERPINA5_P156_F	cg13984563	NA	-0.736	0	-0.653	0	-0.734	0	HR, IS, p53
SOX17	SOX17_P303_F	cg09626193	NA	-0.096	0.02	-0.356	0	-0.041	0.469	C3
TAL1	TAL1_E122_F	cg00875272	939	-0.199	0	0.031	0.757	-0.182	0.001	C3, HR, IS, p53
TAL1	TAL1_P817_F	cg26891410	939	-0.068	0.101	0.137	0.171	-0.185	0.001	p53
TFF1	TFF1_P180_R	cg27405706	NA	-0.525	0	-0.133	0.29	-0.024	0.668	HR, IS, p53
Of the n=935 Illumina Goldengate probes interrogated, there were 21 direct matches to CpG probes on the 450k Illumina panel. Based on these 21 matched 450K CpG probes, Pearson correlation coefficients were calculated in 581 TCGA breast tumors based on RNAseq (Illumina) log2 RSEM gene normalized expression values with methylation β values for 450K CpG probes. Gene loci with correlations above +/- …
